# Supplementary material for: Transcriptome Analysis of Near-Isogenic Lines Provides Novel Insights into Genes Associated with Seed Low-Temperature Germination Ability in Maize (Zea mays L.)
Source: Plants (Basel). 2022 Mar 25;11(7):887. doi: 10.3390/plants11070887 (PMC9002958; doi:10.3390/plants11070887)
Supplement: Supplementary file 1 [file plants-11-00887-s001.zip]

Archive with 1 entries (1 files):
- plants-1572520-supplementary.xlsx
