# Supplementary material for: Transcriptome Analysis of Near-Isogenic Lines Provides Novel Insights into Genes Associated with Seed Low-Temperature Germination Ability in Maize (Zea mays L.)
Source: Plants (Basel). 2022 Mar 25;11(7):887. doi: 10.3390/plants11070887 (PMC9002958; doi:10.3390/plants11070887)
Supplement: Supplementary file 1 [file plants-11-00887-s001.zip › plants-1572520-supplementary.xlsx]

## Sheet: Table S1
Table S1. DEGs detected in this study.
Gene	Position	Source	QTL
Zm00001d042842	Chr3:181808569-181820628	220_sepecail_seed_up
Zm00001d018384	Chr5:219713468-219718521	220_sepecail_seed_up
Zm00001d019936	Chr7:77664397-77665592	220_sepecail_seed_up
Zm00001d013289	Chr5:7919330-7920532	220_sepecail_seed_up
Zm00001d048702	Chr4:3574390-3576530	220_sepecail_seed_up
Zm00001d010171	Chr8:102865067-102866878	220_sepecail_seed_up
Zm00001d049179	Chr4:19409404-19410924	220_sepecail_seed_up
Zm00001d005421	Chr2:173378742-173382478	220_sepecail_seed_up
Zm00001d034388	Chr1:291662839-291670088	220_sepecail_seed_up
Zm00001d006853	Chr2:217837030-217839194	220_sepecail_seed_up
Zm00001d045381	Chr9:20209972-20216897	220_sepecail_seed_up
Zm00001d044608	Chr3:233328410-233331483	220_sepecail_seed_up
Zm00001d004731	Chr2:134453744-134457995	220_sepecail_seed_up
Zm00001d020595	Chr7:124130947-124133914	220_sepecail_seed_up
Zm00001d011183	Chr8:142217718-142219220	220_sepecail_seed_up
Zm00001d034129	Chr1:284692621-284695285	220_sepecail_seed_up
Zm00001d049157	Chr4:18295246-18296266	220_sepecail_seed_up
Zm00001d041246	Chr3:108034638-108035490	220_sepecail_seed_up	qp1GI3-1
Zm00001d037333	Chr6:121792419-121824947	220_sepecail_seed_up
Zm00001d051001	Chr4:136187079-136190530	220_sepecail_seed_up
Zm00001d002690	Chr2:19342470-19344477	220_sepecail_seed_up
Zm00001d044365	Chr3:226293999-226296387	220_sepecail_seed_up
Zm00001d048705	Chr4:3672327-3674403	220_sepecail_seed_up
Zm00001d048634	Chr4:1846585-1848071	220_sepecail_seed_up
Zm00001d021119	Chr7:143115379-143119792	220_sepecail_seed_up
Zm00001d040697	Chr3:58920202-58921386	220_sepecail_seed_up
Zm00001d040562	Chr3:49886321-49902674	220_sepecail_seed_up
Zm00001d006883	Chr2:218526912-218527958	220_sepecail_seed_up
Zm00001d029594	Chr1:78239819-78241044	220_sepecail_seed_up
Zm00001d026458	Chr10:146241809-146245690	220_sepecail_seed_up
Zm00001d029850	Chr1:89958471-89961843	220_sepecail_seed_up
Zm00001d039173	Chr6:171777021-171780090	220_sepecail_seed_up
Zm00001d039935	Chr3:19868724-19869483	220_sepecail_seed_up
Zm00001d043183	Chr3:190815534-190816511	220_sepecail_seed_up
Zm00001d005998	Chr2:194954684-194956316	220_sepecail_seed_up
Zm00001d037633	Chr6:132470913-132487481	220_sepecail_seed_up
Zm00001d026303	Chr10:143231316-143239636	220_sepecail_seed_up
Zm00001d003451	Chr2:44789073-44790671	220_sepecail_seed_up
Zm00001d013111	Chr5:4796152-4799203	220_sepecail_seed_up
Zm00001d017120	Chr5:185983894-185986953	220_sepecail_seed_up
Zm00001d046916	Chr9:110415245-110418645	220_sepecail_seed_up
Zm00001d034356	Chr1:290470998-290471672	220_sepecail_seed_up
Zm00001d049293	Chr4:24644876-24649845	220_sepecail_seed_up
Zm00001d028180	Chr1:25632515-25636718	220_sepecail_seed_up
Zm00001d044728	Chr9:593529-593969	220_sepecail_seed_up
Zm00001d045539	Chr9:25849763-25850871	220_sepecail_seed_up
Zm00001d039468	Chr3:5118949-5119466	220_sepecail_seed_up
Zm00001d028307	Chr1:29957661-29960895	220_sepecail_seed_up
Zm00001d039712	Chr3:12779834-12783263	220_sepecail_seed_up
Zm00001d033987	Chr1:280368696-280370932	220_sepecail_seed_up
Zm00001d047913	Chr9:145088594-145088995	220_sepecail_seed_up
Zm00001d015091	Chr5:75192664-75194979	220_sepecail_seed_up
Zm00001d027355	Chr1:3573479-3575207	220_sepecail_seed_up	qp3SL1-1, qp3TL1-1
Zm00001d005029	Chr2:154743078-154746493	220_sepecail_seed_up
Zm00001d014493	Chr5:50194013-50194324	220_sepecail_seed_up
Zm00001d038532	Chr6:159376647-159378030	220_sepecail_seed_up
Zm00001d019060	Chr7:14494700-14497925	220_sepecail_seed_up
Zm00001d036925	Chr6:106604412-106605563	220_sepecail_seed_up
Zm00001d041568	Chr3:127512197-127514125	220_sepecail_seed_up	qp1GI3-1
Zm00001d051754	Chr4:168916658-168926460	220_sepecail_seed_up
Zm00001d032438	Chr1:226373738-226375252	220_sepecail_seed_up
Zm00001d025539	Chr10:121727843-121731496	220_sepecail_seed_up
Zm00001d031228	Chr1:182716723-182717302	220_sepecail_seed_up	qp1ER1-1, qp1RL1-1, qp1SL1-3, qp1TL1-1, qp3RL1-1, qp3SL1-2, qp3TL1-2
Zm00001d046471	Chr9:91463414-91463893	220_sepecail_seed_up
Zm00001d046226	Chr9:73244262-73250675	220_sepecail_seed_up
Zm00001d017937	Chr5:210385310-210401948	220_sepecail_seed_up
Zm00001d004209	Chr2:91716365-91717994	220_sepecail_seed_up
Zm00001d013551	Chr5:14090858-14091355	220_sepecail_seed_up
Zm00001d037637	Chr6:132583694-132585993	220_sepecail_seed_up
Zm00001d047424	Chr9:129619898-129624238	220_sepecail_seed_up	qp1ER9-1
Zm00001d026028	Chr10:136365019-136365309	220_sepecail_seed_up
Zm00001d012322	Chr8:172403401-172405359	220_sepecail_seed_up
Zm00001d023216	Chr10:601188-602564	220_sepecail_seed_up
Zm00001d018036	Chr5:212569064-212573328	220_sepecail_seed_up
Zm00001d036840	Chr6:103387819-103389624	220_sepecail_seed_up
Zm00001d019670	Chr7:49531543-49544334	220_sepecail_seed_up
Zm00001d008679	Chr8:16965852-16973486	220_sepecail_seed_up
Zm00001d017557	Chr5:199518262-199519560	220_sepecail_seed_up
Zm00001d052333	Chr4:187330814-187332060	220_sepecail_seed_up
Zm00001d021943	Chr7:166612267-166619169	220_sepecail_seed_up
Zm00001d047763	Chr9:141267121-141272195	220_sepecail_seed_up	qp2RL9-1
Zm00001d025509	Chr10:120876061-120876869	220_sepecail_seed_up
Zm00001d010987	Chr8:136009216-136012084	220_sepecail_seed_up
Zm00001d039936	Chr3:19966205-19966663	220_sepecail_seed_up
Zm00001d006595	Chr2:211789967-211794614	220_sepecail_seed_up
Zm00001d003715	Chr2:56141056-56143346	220_sepecail_seed_up
Zm00001d034564	Chr1:296458782-296462896	220_sepecail_seed_up
Zm00001d033917	Chr1:278529542-278532916	220_sepecail_seed_up
Zm00001d006623	Chr2:212787428-212788423	220_sepecail_seed_up
Zm00001d017002	Chr5:182432190-182432762	220_sepecail_seed_up
Zm00001d012292	Chr8:172024417-172027229	220_sepecail_seed_up
Zm00001d046952	Chr9:112604813-112609405	220_sepecail_seed_up
Zm00001d042057	Chr3:148970593-148972670	220_sepecail_seed_up	qp1GI3-1
Zm00001d022380	Chr7:176458894-176460507	220_sepecail_seed_up
Zm00001d034066	Chr1:283054694-283059073	220_sepecail_seed_up
Zm00001d026253	Chr10:142057742-142080822	220_sepecail_seed_up
Zm00001d014083	Chr5:31745001-31747554	220_sepecail_seed_up
Zm00001d022504	Chr7:179047417-179052457	220_sepecail_seed_up
Zm00001d027483	Chr1:6293847-6294413	220_sepecail_seed_up
Zm00001d030158	Chr1:109418604-109421962	220_sepecail_seed_up
Zm00001d021288	Chr7:147970755-147972640	220_sepecail_seed_up
Zm00001d036573	Chr6:93292337-93296438	220_sepecail_seed_up
Zm00001d050981	Chr4:134987117-134991511	220_sepecail_seed_up
Zm00001d005663	Chr2:182688634-182689557	220_sepecail_seed_up
Zm00001d030864	Chr1:164072998-164077720	220_sepecail_seed_up
Zm00001d019034	Chr7:13647277-13649821	220_sepecail_seed_up
Zm00001d031325	Chr1:186052724-186053956	220_sepecail_seed_up	qp1ER1-1, qp1RL1-1, qp1SL1-3, qp1TL1-1
Zm00001d005798	Chr2:189023745-189025630	220_sepecail_seed_up
Zm00001d028588	Chr1:40100220-40103763	220_sepecail_seed_up
Zm00001d027375	Chr1:3971512-3972133	220_sepecail_seed_up
Zm00001d008288	Chr8:4122111-4122386	220_sepecail_seed_up
Zm00001d045520	Chr9:25265649-25267237	220_sepecail_seed_up
Zm00001d021123	Chr7:143285797-143288834	220_sepecail_seed_up
Zm00001d048142	Chr9:150751083-150755678	220_sepecail_seed_up
Zm00001d027809	Chr1:14207663-14212490	220_sepecail_seed_up
Zm00001d007274	Chr2:226465984-226467105	220_sepecail_seed_up
Zm00001d031128	Chr1:178799384-178803593	220_sepecail_seed_up	qp3RL1-1, qp3SL1-2, qp3TL1-2
Zm00001d048558	Chr9:158667068-158667751	220_sepecail_seed_up
Zm00001d042055	Chr3:148888995-148896597	220_sepecail_seed_up	qp1GI3-1
Zm00001d026017	Chr10:136073204-136075724	220_sepecail_seed_up
Zm00001d025240	Chr10:110657182-110663551	220_sepecail_seed_up
Zm00001d048407	Chr9:155701484-155702161	220_sepecail_seed_up
Zm00001d045706	Chr9:34496670-34509714	220_sepecail_seed_up
Zm00001d009160	Chr8:40165037-40166611	220_sepecail_seed_up
Zm00001d010618	Chr8:122041622-122047006	220_sepecail_seed_up
Zm00001d021231	Chr7:146607570-146610451	220_sepecail_seed_up
Zm00001d012561	Chr8:176655420-176657307	220_sepecail_seed_up
Zm00001d038642	Chr6:161549380-161551931	220_sepecail_seed_up
Zm00001d043190	Chr3:191129617-191130423	220_sepecail_seed_up
Zm00001d020969	Chr7:138202794-138208053	220_sepecail_seed_up
Zm00001d039893	Chr3:18371543-18374234	220_sepecail_seed_up
Zm00001d032298	Chr1:220971335-220973749	220_sepecail_seed_up
Zm00001d018001	Chr5:211694641-211703345	220_sepecail_seed_up
Zm00001d007446	Chr2:231918577-231921582	220_sepecail_seed_up
Zm00001d044838	Chr9:4681922-4687585	220_sepecail_seed_up
Zm00001d053265	Chr4:223186357-223201475	220_sepecail_seed_up
Zm00001d018389	Chr5:219814555-219816540	220_sepecail_seed_up
Zm00001d048320	Chr9:154473757-154480081	220_sepecail_seed_up
Zm00001d003801	Chr2:59830814-59835635	220_sepecail_seed_up
Zm00001d034872	Chr1:304416011-304432351	220_sepecail_seed_up
Zm00001d037052	Chr6:110619969-110628366	220_sepecail_seed_up
Zm00001d026457	Chr10:146225848-146226322	220_sepecail_seed_up
Zm00001d048469	Chr9:156850438-156852802	220_sepecail_seed_up
Zm00001d032155	Chr1:214591041-214592387	220_sepecail_seed_up
Zm00001d050323	Chr4:81389772-81391571	220_sepecail_seed_up
Zm00001d013809	Chr5:21121347-21127522	220_sepecail_seed_up
Zm00001d005698	Chr2:183790605-183791147	220_sepecail_seed_up
Zm00001d044841	Chr9:4900567-4901880	220_sepecail_seed_up
Zm00001d034480	Chr1:294122557-294127795	220_sepecail_seed_up
Zm00001d045606	Chr9:28548471-28570138	220_sepecail_seed_up
Zm00001d028398	Chr1:33451482-33454805	220_sepecail_seed_up
Zm00001d014109	Chr5:32778094-32811691	220_sepecail_seed_up
Zm00001d035631	Chr6:37793506-37814621	220_sepecail_seed_up
Zm00001d011365	Chr8:148696781-148699784	220_sepecail_seed_up
Zm00001d005659	Chr2:182562638-182564592	220_sepecail_seed_up
Zm00001d034444	Chr1:293191447-293193641	220_sepecail_seed_up
Zm00001d012325	Chr8:172451996-172454361	220_sepecail_seed_up
Zm00001d033872	Chr1:276987081-276989761	220_sepecail_seed_up
Zm00001d027656	Chr1:10261506-10265855	220_sepecail_seed_up
Zm00001d013934	Chr5:25185480-25187200	220_sepecail_seed_up
Zm00001d048263	Chr9:153418013-153418531	220_sepecail_seed_up	qp1SL9-2
Zm00001d006137	Chr2:199596576-199601928	220_sepecail_seed_up
Zm00001d053722	Chr4:239849713-239853306	220_sepecail_seed_up
Zm00001d013398	Chr5:10354488-10356964	220_sepecail_seed_up
Zm00001d030698	Chr1:154144314-154144817	220_sepecail_seed_up
Zm00001d029025	Chr1:55178515-55181462	220_sepecail_seed_up
Zm00001d042918	Chr3:183917547-183919314	220_sepecail_seed_up
Zm00001d048201	Chr9:152369266-152374321	220_sepecail_seed_up	qp3SL9-1, qp3TL9-1
Zm00001d046740	Chr9:103969348-103972229	220_sepecail_seed_up
Zm00001d017169	Chr5:187812083-187813505	220_sepecail_seed_up
Zm00001d015905	Chr5:130027454-130030346	220_sepecail_seed_up
Zm00001d026094	Chr10:138304690-138305939	220_sepecail_seed_up
Zm00001d002137	Chr2:6508338-6509353	220_sepecail_seed_up
Zm00001d020454	Chr7:115407052-115412263	220_sepecail_seed_up
Zm00001d040340	Chr3:38778973-38786131	220_sepecail_seed_up
Zm00001d011269	Chr8:145257272-145259091	220_sepecail_seed_up
Zm00001d029447	Chr1:71155736-71156329	220_sepecail_seed_up
Zm00001d013125	Chr5:5151482-5154146	220_sepecail_seed_up
Zm00001d032923	Chr1:243208029-243211663	220_sepecail_seed_up
Zm00001d022181	Chr7:172074891-172079102	220_sepecail_seed_up
Zm00001d006563	Chr2:210989743-210992007	220_sepecail_seed_up
Zm00001d042555	Chr3:171667233-171670207	220_sepecail_seed_up	qp1GI3-1
Zm00001d048545	Chr9:158371874-158377251	220_sepecail_seed_up
Zm00001d010946	Chr8:134633259-134637535	220_sepecail_seed_up
Zm00001d031727	Chr1:199715758-199718643	220_sepecail_seed_up
Zm00001d033174	Chr1:252797116-252799804	220_sepecail_seed_up
Zm00001d017187	Chr5:188280298-188284023	220_sepecail_seed_up
Zm00001d047841	Chr9:143024246-143024842	220_sepecail_seed_up	qp2RL9-1
Zm00001d035337	Chr6:22131705-22136034	220_sepecail_seed_up
Zm00001d045495	Chr9:24435849-24437950	220_sepecail_seed_up
Zm00001d008214	Chr8:1454272-1456128	220_sepecail_seed_up
Zm00001d044976	Chr9:9002299-9005803	220_sepecail_seed_up
Zm00001d017849	Chr5:208733011-208737362	220_sepecail_seed_up
Zm00001d026447	Chr10:145983350-145983982	220_sepecail_seed_up
Zm00001d027511	Chr1:7144392-7146668	220_sepecail_seed_up
Zm00001d048693	Chr4:3408213-3414247	220_sepecail_seed_up
Zm00001d052234	Chr4:184184459-184186027	220_sepecail_seed_up
Zm00001d013927	Chr5:25004008-25010095	220_sepecail_seed_up
Zm00001d010751	Chr8:126849996-126850937	220_sepecail_seed_up
Zm00001d038555	Chr6:159789930-159794329	220_sepecail_seed_up
Zm00001d030617	Chr1:148806103-148807147	220_sepecail_seed_up
Zm00001d002447	Chr2:12900552-12905101	220_sepecail_seed_up
Zm00001d012293	Chr8:172030728-172031174	220_sepecail_seed_up
Zm00001d002601	Chr2:16461905-16462911	220_sepecail_seed_up
Zm00001d047020	Chr9:115522400-115533199	220_sepecail_seed_up
Zm00001d013498	Chr5:12805250-12807850	220_sepecail_seed_up
Zm00001d021360	Chr7:149842280-149844889	220_sepecail_seed_up
Zm00001d026004	Chr10:135832420-135834891	220_sepecail_seed_up
Zm00001d039566	Chr3:8104720-8105217	220_sepecail_seed_up
Zm00001d041660	Chr3:132281342-132282505	220_sepecail_seed_up	qp1GI3-1
Zm00001d026079	Chr10:137925928-137929631	220_sepecail_seed_up
Zm00001d024839	Chr10:90384434-90385822	220_sepecail_seed_up
Zm00001d047187	Chr9:121320712-121323230	220_sepecail_seed_up	qp1GI9-1
Zm00001d051850	Chr4:172394952-172403232	220_sepecail_seed_up
Zm00001d031332	Chr1:186376331-186380883	220_sepecail_seed_up
Zm00001d032889	Chr1:241520053-241523219	220_sepecail_seed_up
Zm00001d011392	Chr8:149387614-149392198	220_sepecail_seed_up
Zm00001d017288	Chr5:191817119-191819914	220_sepecail_seed_up
Zm00001d042922	Chr3:184004259-184007974	220_sepecail_seed_up
Zm00001d002288	Chr2:9618257-9621258	220_sepecail_seed_up
Zm00001d015468	Chr5:91970566-91972678	220_sepecail_seed_up
Zm00001d010102	Chr8:99200134-99201341	220_sepecail_seed_up
Zm00001d044995	Chr9:9516903-9519596	220_sepecail_seed_up
Zm00001d033389	Chr1:261380066-261380422	220_sepecail_seed_up
Zm00001d039131	Chr6:170732907-170739381	220_sepecail_seed_up
Zm00001d002489	Chr2:13850163-13852195	220_sepecail_seed_up
Zm00001d049734	Chr4:42094874-42102440	220_sepecail_seed_up
Zm00001d048687	Chr4:3254798-3257381	220_sepecail_seed_up
Zm00001d002939	Chr2:27520572-27523950	220_sepecail_seed_up
Zm00001d039768	Chr3:14322487-14330117	220_sepecail_seed_up
Zm00001d002584	Chr2:16080982-16082543	220_sepecail_seed_up
Zm00001d051156	Chr4:146401256-146402641	220_sepecail_seed_up
Zm00001d028867	Chr1:49060954-49063784	220_sepecail_seed_up	qp1SL1-2
Zm00001d047765	Chr9:141344056-141346400	220_sepecail_seed_up	qp2RL9-1
Zm00001d010529	Chr8:119419987-119423027	220_sepecail_seed_up
Zm00001d048389	Chr9:155394466-155396205	220_sepecail_seed_up
Zm00001d042361	Chr3:163203413-163204855	220_sepecail_seed_up	qp1GI3-1
Zm00001d045965	Chr9:50417671-50421825	220_sepecail_seed_up
Zm00001d028391	Chr1:33115669-33118053	220_sepecail_seed_up
Zm00001d042127	Chr3:152192576-152193919	220_sepecail_seed_up	qp1GI3-1
Zm00001d031738	Chr1:200303755-200305654	220_sepecail_seed_up
Zm00001d044495	Chr3:229664664-229670336	220_sepecail_seed_up
Zm00001d023215	Chr10:598098-599504	220_sepecail_seed_up
Zm00001d042767	Chr3:179140820-179142662	220_sepecail_seed_up	qp1GI3-1
Zm00001d008453	Chr8:9068259-9068705	220_sepecail_seed_up
Zm00001d038221	Chr6:151942943-151944950	220_sepecail_seed_up
Zm00001d028998	Chr1:54251798-54253443	220_sepecail_seed_up
Zm00001d013003	Chr5:2977575-2979101	220_sepecail_seed_up
Zm00001d006678	Chr2:214097373-214099059	220_sepecail_seed_up
Zm00001d050220	Chr4:74498853-74512180	220_sepecail_seed_up
Zm00001d003228	Chr2:36827859-36829876	220_sepecail_seed_up
Zm00001d021287	Chr7:147960306-147965257	220_sepecail_seed_up
Zm00001d006900	Chr2:219013866-219017858	220_sepecail_seed_up
Zm00001d020872	Chr7:135156779-135157039	220_sepecail_seed_up
Zm00001d045030	Chr9:10640906-10641553	220_sepecail_seed_up
Zm00001d009359	Chr8:59319117-59322412	220_sepecail_seed_up
Zm00001d045044	Chr9:10942420-10945088	220_sepecail_seed_up
Zm00001d040201	Chr3:31720341-31722326	220_sepecail_seed_up
Zm00001d047554	Chr9:135223915-135225952	220_sepecail_seed_up
Zm00001d007348	Chr2:229306543-229307179	220_sepecail_seed_up
Zm00001d038999	Chr6:168511300-168514580	220_sepecail_seed_up
Zm00001d003830	Chr2:61203599-61204879	220_sepecail_seed_up
Zm00001d044726	Chr9:482944-485826	220_sepecail_seed_up
Zm00001d042030	Chr3:147850935-147851174	220_sepecail_seed_up	qp1GI3-1
Zm00001d034368	Chr1:291055449-291058538	220_sepecail_seed_up
Zm00001d051554	Chr4:162654597-162657413	220_sepecail_seed_up
Zm00001d002535	Chr2:14920048-14920569	220_sepecail_seed_up
Zm00001d038594	Chr6:160662673-160664840	220_sepecail_seed_up
Zm00001d028561	Chr1:39214417-39214896	220_sepecail_seed_up
Zm00001d053988	Chr4:244691517-244692145	220_sepecail_seed_up
Zm00001d039000	Chr6:168516159-168518324	220_sepecail_seed_up
Zm00001d053200	Chr4:219495567-219513312	220_sepecail_seed_up
Zm00001d034435	Chr1:292948271-292948985	220_sepecail_seed_up
Zm00001d035367	Chr6:23489630-23490985	220_sepecail_seed_up
Zm00001d053090	Chr4:213265064-213268433	220_sepecail_seed_up
Zm00001d011231	Chr8:143885370-143889762	220_sepecail_seed_up
Zm00001d037943	Chr6:142933942-142934535	220_sepecail_seed_up
Zm00001d012393	Chr8:173519570-173522067	220_sepecail_seed_up
Zm00001d023468	Chr10:6631686-6632327	220_sepecail_seed_up
Zm00001d047893	Chr9:144511510-144516403	220_sepecail_seed_up	qp2RL9-1
Zm00001d038039	Chr6:145912636-145942513	220_sepecail_seed_up
Zm00001d002520	Chr2:14677835-14678137	220_sepecail_seed_up
Zm00001d047582	Chr9:136350922-136352658	220_sepecail_seed_up
Zm00001d051339	Chr4:155195395-155198782	220_sepecail_seed_up
Zm00001d040682	Chr3:57962007-57963593	220_sepecail_seed_up
Zm00001d053354	Chr4:227321023-227336942	220_sepecail_seed_up
Zm00001d010075	Chr8:98424998-98426575	220_sepecail_seed_up
Zm00001d019256	Chr7:24211071-24212860	220_sepecail_seed_up
Zm00001d042347	Chr3:162369545-162373955	220_sepecail_seed_up	qp1GI3-1
Zm00001d017145	Chr5:186842727-186847322	220_sepecail_seed_up
Zm00001d017813	Chr5:207525809-207526282	220_sepecail_seed_up
Zm00001d005849	Chr2:190823918-190826106	220_sepecail_seed_up
Zm00001d012383	Chr8:173271092-173275059	220_sepecail_seed_up
Zm00001d046460	Chr9:90925903-90927321	220_sepecail_seed_up
Zm00001d012276	Chr8:171739920-171740516	220_sepecail_seed_up
Zm00001d003554	Chr2:47866673-47867299	220_sepecail_seed_up
Zm00001d026535	Chr10:147812908-147818605	220_sepecail_seed_up
Zm00001d020390	Chr7:110937105-110937825	220_sepecail_seed_up
Zm00001d012420	Chr8:174179964-174183186	220_sepecail_seed_up
Zm00001d021596	Chr7:157694972-157698287	220_sepecail_seed_up
Zm00001d029151	Chr1:60743343-60747986	220_sepecail_seed_up
Zm00001d029475	Chr1:72345031-72345957	220_sepecail_seed_up
Zm00001d002174	Chr2:7239862-7249041	220_sepecail_seed_up
Zm00001d033683	Chr1:271130286-271131944	220_sepecail_seed_up
Zm00001d051974	Chr4:175666255-175668291	220_sepecail_seed_up
Zm00001d052391	Chr4:188982584-188986172	220_sepecail_seed_up
Zm00001d039821	Chr3:15909790-15910239	220_sepecail_seed_up	qp2SL3-1
Zm00001d042490	Chr3:169331424-169333982	220_sepecail_seed_up	qp1GI3-1
Zm00001d032027	Chr1:209851567-209853560	220_sepecail_seed_up
Zm00001d008268	Chr8:3546648-3549333	220_sepecail_seed_up
Zm00001d027276	Chr1:1226063-1236227	220_sepecail_seed_up
Zm00001d004198	Chr2:91038189-91040615	220_sepecail_seed_up
Zm00001d033990	Chr1:280544050-280545649	220_sepecail_seed_up
Zm00001d046767	Chr9:104954887-104960193	220_sepecail_seed_up
Zm00001d028906	Chr1:50505948-50506710	220_sepecail_seed_up
Zm00001d011208	Chr8:142999025-143000704	220_sepecail_seed_up
Zm00001d053740	Chr4:240122896-240124863	220_sepecail_seed_up
Zm00001d014191	Chr5:35767017-35771795	220_sepecail_seed_up
Zm00001d016091	Chr5:144132627-144133823	220_sepecail_seed_up
Zm00001d026018	Chr10:136174872-136179753	220_sepecail_seed_up
Zm00001d030893	Chr1:166141957-166148221	220_sepecail_seed_up
Zm00001d040644	Chr3:55831479-55833662	220_sepecail_seed_up
Zm00001d011913	Chr8:164362879-164368379	220_sepecail_seed_up
Zm00001d006131	Chr2:199416217-199426495	220_sepecail_seed_up
Zm00001d000429	LPUQ01000067.1:39521-39730	220_sepecail_seed_up
Zm00001d034784	Chr1:302249936-302255526	220_sepecail_seed_up
Zm00001d010956	Chr8:134965004-134966797	220_sepecail_seed_up
Zm00001d018278	Chr5:217822234-217826421	220_sepecail_seed_up
Zm00001d036699	Chr6:98073103-98073930	220_sepecail_seed_up
Zm00001d028709	Chr1:43901180-43904278	220_sepecail_seed_up
Zm00001d028408	Chr1:33789050-33790182	220_sepecail_seed_up
Zm00001d028258	Chr1:28108217-28109776	220_sepecail_seed_up
Zm00001d027520	Chr1:7356309-7358599	220_sepecail_seed_up
Zm00001d038682	Chr6:162456348-162458601	220_sepecail_seed_up
Zm00001d031807	Chr1:202456321-202462069	220_sepecail_seed_up
Zm00001d052845	Chr4:202430132-202439991	220_sepecail_seed_up
Zm00001d037958	Chr6:143543082-143543567	220_sepecail_seed_up
Zm00001d033797	Chr1:274041149-274045067	220_sepecail_seed_up
Zm00001d010652	Chr8:122977749-122978627	220_sepecail_seed_up	qp3RL8-1
Zm00001d045491	Chr9:24412254-24419923	220_sepecail_seed_up
Zm00001d016469	Chr5:163446993-163452058	220_sepecail_seed_up
Zm00001d034558	Chr1:296303849-296305238	220_sepecail_seed_up
Zm00001d005969	Chr2:194253687-194260197	220_sepecail_seed_up
Zm00001d006760	Chr2:216127454-216130302	220_sepecail_seed_up
Zm00001d028325	Chr1:30793737-30799897	220_sepecail_seed_up
Zm00001d048393	Chr9:155557499-155563185	220_sepecail_seed_up
Zm00001d049189	Chr4:19765914-19766447	220_sepecail_seed_up
Zm00001d038228	Chr6:152043328-152047466	220_sepecail_seed_up
Zm00001d033541	Chr1:266462661-266473003	220_sepecail_seed_up
Zm00001d022089	Chr7:170007604-170007909	220_sepecail_seed_up
Zm00001d042473	Chr3:168824273-168827491	220_sepecail_seed_up	qp1GI3-1
Zm00001d038717	Chr6:163280343-163281305	220_sepecail_seed_up
Zm00001d025892	Chr10:133211005-133217035	220_sepecail_seed_up
Zm00001d043945	Chr3:214384511-214387665	220_sepecail_seed_up
Zm00001d013507	Chr5:12959336-12964908	220_sepecail_seed_up
Zm00001d048707	Chr4:3787419-3789065	220_sepecail_seed_up
Zm00001d052493	Chr4:191343386-191345393	220_sepecail_seed_up
Zm00001d034072	Chr1:283163311-283164753	220_sepecail_seed_up
Zm00001d030892	Chr1:166128618-166133279	220_sepecail_seed_up
Zm00001d012016	Chr8:166534607-166536143	220_sepecail_seed_up
Zm00001d045025	Chr9:10466380-10471375	220_sepecail_seed_up
Zm00001d018981	Chr7:11773225-11774574	220_sepecail_seed_up
Zm00001d035666	Chr6:40027149-40033684	220_sepecail_seed_up
Zm00001d045580	Chr9:27183411-27186157	220_sepecail_seed_up
Zm00001d047423	Chr9:129607631-129609882	220_sepecail_seed_up	qp1ER9-1
Zm00001d024465	Chr10:72127774-72128574	220_sepecail_seed_up
Zm00001d034771	Chr1:301729871-301734996	220_sepecail_seed_up
Zm00001d046204	Chr9:71750080-71751360	220_sepecail_seed_up
Zm00001d047448	Chr9:130415702-130418514	220_sepecail_seed_up	qp1ER9-1
Zm00001d026619	Chr10:149049346-149053822	220_sepecail_seed_up
Zm00001d044008	Chr3:216391026-216399142	220_sepecail_seed_up
Zm00001d001843	Chr2:1710917-1712421	220_sepecail_seed_up
Zm00001d002823	Chr2:23768922-23777897	220_sepecail_seed_up
Zm00001d032554	Chr1:230369805-230381443	220_sepecail_seed_up
Zm00001d022469	Chr7:178246469-178259360	220_sepecail_seed_up
Zm00001d042740	Chr3:178593832-178600238	220_sepecail_seed_up	qp1GI3-1
Zm00001d006821	Chr2:217263983-217264651	220_sepecail_seed_up
Zm00001d027803	Chr1:13905218-13911405	220_sepecail_seed_up
Zm00001d030020	Chr1:99945344-99950682	220_sepecail_seed_up
Zm00001d036831	Chr6:103111955-103116521	220_sepecail_seed_up
Zm00001d008255	Chr8:3114456-3117313	220_sepecail_seed_up
Zm00001d010920	Chr8:133482823-133486240	220_sepecail_seed_up
Zm00001d048449	Chr9:156616719-156618079	220_sepecail_seed_up
Zm00001d047799	Chr9:142104072-142106918	220_sepecail_seed_up	qp2RL9-1
Zm00001d034217	Chr1:286978889-286980925	220_sepecail_seed_up
Zm00001d002899	Chr2:26144895-26145908	220_sepecail_seed_up
Zm00001d012335	Chr8:172652749-172654298	220_sepecail_seed_up
Zm00001d027831	Chr1:14651572-14651835	220_sepecail_seed_up
Zm00001d003945	Chr2:71037398-71040700	220_sepecail_seed_up
Zm00001d038310	Chr6:154166396-154172068	220_sepecail_seed_up
Zm00001d020348	Chr7:108322505-108323760	220_sepecail_seed_up
Zm00001d041472	Chr3:122367956-122372020	220_sepecail_seed_up	qp1GI3-1
Zm00001d035447	Chr6:25987801-25991237	220_sepecail_seed_up
Zm00001d042116	Chr3:151476203-151479266	220_sepecail_seed_up	qp1GI3-1
Zm00001d034366	Chr1:290941602-290947822	220_sepecail_seed_up
Zm00001d022403	Chr7:176841474-176842085	220_sepecail_seed_up
Zm00001d038346	Chr6:154922720-154925381	220_sepecail_seed_up
Zm00001d023664	Chr10:14448534-14451513	220_sepecail_seed_up
Zm00001d041374	Chr3:114710869-114712284	220_sepecail_seed_up	qp1GI3-1
Zm00001d027445	Chr1:5481138-5487574	220_sepecail_seed_up
Zm00001d026559	Chr10:148123201-148125066	220_sepecail_seed_up
Zm00001d027540	Chr1:7878334-7879915	220_sepecail_seed_up
Zm00001d018803	Chr7:5670928-5673511	220_sepecail_seed_up
Zm00001d022459	Chr7:178134478-178135248	220_sepecail_seed_up
Zm00001d008779	Chr8:19717269-19718855	220_sepecail_seed_up
Zm00001d007071	Chr2:221449922-221450879	220_sepecail_seed_up
Zm00001d006360	Chr2:205697587-205699901	220_sepecail_seed_up	qp1GI2-1
Zm00001d048833	Chr4:6134868-6138876	220_sepecail_seed_up
Zm00001d010855	Chr8:130579934-130582076	220_sepecail_seed_up
Zm00001d053223	Chr4:220786140-220792268	220_sepecail_seed_up
Zm00001d037994	Chr6:144651004-144652113	220_sepecail_seed_up
Zm00001d039016	Chr6:168723799-168725535	220_sepecail_seed_up
Zm00001d010728	Chr8:126076102-126078343	220_sepecail_seed_up
Zm00001d021978	Chr7:167479085-167480899	220_sepecail_seed_up
Zm00001d020925	Chr7:136721755-136722342	220_sepecail_seed_up
Zm00001d013243	Chr5:6938133-6943851	220_sepecail_seed_up
Zm00001d006590	Chr2:211722679-211724978	220_sepecail_seed_up
Zm00001d027992	Chr1:19594960-19595493	220_sepecail_seed_up	qp1SL1-1
Zm00001d037717	Chr6:135053658-135064649	220_sepecail_seed_up
Zm00001d014090	Chr5:31979596-31985197	220_sepecail_seed_up
Zm00001d045294	Chr9:18086090-18093029	220_sepecail_seed_up
Zm00001d033035	Chr1:248107529-248108464	220_sepecail_seed_up
Zm00001d007824	Chr2:240327492-240329904	220_sepecail_seed_up
Zm00001d053932	Chr4:243768090-243771031	220_sepecail_seed_up
Zm00001d036300	Chr6:83035170-83037588	220_sepecail_seed_up
Zm00001d049011	Chr4:12471307-12476663	220_sepecail_seed_up
Zm00001d008377	Chr8:6768030-6769106	220_sepecail_seed_up
Zm00001d027286	Chr1:1834232-1835383	220_sepecail_seed_up
Zm00001d037751	Chr6:136355962-136356846	220_sepecail_seed_up
Zm00001d009983	Chr8:93324376-93339948	220_sepecail_seed_up
Zm00001d006679	Chr2:214112550-214117471	220_sepecail_seed_up
Zm00001d035803	Chr6:50839321-50839902	220_sepecail_seed_up
Zm00001d006230	Chr2:202392518-202411974	220_sepecail_seed_up	qp2ER2-1
Zm00001d008454	Chr8:9155987-9157111	220_sepecail_seed_up
Zm00001d016708	Chr5:173403817-173408283	220_sepecail_seed_up
Zm00001d030997	Chr1:172610221-172611532	220_sepecail_seed_up
Zm00001d028948	Chr1:52518690-52523101	220_sepecail_seed_up
Zm00001d004472	Chr2:114012780-114016467	220_sepecail_seed_up	qp3RL2-1
Zm00001d034644	Chr1:298705539-298708107	220_sepecail_seed_up
Zm00001d029388	Chr1:68566168-68567926	220_sepecail_seed_up
Zm00001d015515	Chr5:95183890-95185688	220_sepecail_seed_up
Zm00001d021839	Chr7:164317820-164319461	220_sepecail_seed_up
Zm00001d018983	Chr7:11819745-11822731	220_sepecail_seed_up
Zm00001d032035	Chr1:210088187-210090275	220_sepecail_seed_up
Zm00001d040278	Chr3:35457174-35462504	220_sepecail_seed_up
Zm00001d010566	Chr8:120517493-120519263	220_sepecail_seed_up
Zm00001d021946	Chr7:166769647-166771323	220_sepecail_seed_up
Zm00001d023404	Chr10:4839680-4842257	220_sepecail_seed_up
Zm00001d018211	Chr5:216633702-216636170	220_sepecail_seed_up
Zm00001d040733	Chr3:60679832-60682468	220_sepecail_seed_up
Zm00001d048954	Chr4:10618189-10622104	220_sepecail_seed_up
Zm00001d046188	Chr9:70766239-70767030	220_sepecail_seed_up
Zm00001d020618	Chr7:125222886-125226156	220_sepecail_seed_up
Zm00001d028389	Chr1:33035884-33036654	220_sepecail_seed_up
Zm00001d008567	Chr8:13146141-13153362	220_sepecail_seed_up
Zm00001d019479	Chr7:36171251-36178389	220_sepecail_seed_up
Zm00001d019446	Chr7:34277110-34278975	220_sepecail_seed_up
Zm00001d045036	Chr9:10721546-10723719	220_sepecail_seed_up
Zm00001d049954	Chr4:55307251-55311651	220_sepecail_seed_up
Zm00001d019565	Chr7:43071903-43073370	220_sepecail_seed_up
Zm00001d023767	Chr10:19457326-19463711	220_sepecail_seed_up
Zm00001d048434	Chr9:156295313-156311352	220_sepecail_seed_up
Zm00001d028360	Chr1:32049647-32052463	220_sepecail_seed_up
Zm00001d005114	Chr2:159058949-159063855	220_sepecail_seed_up
Zm00001d018081	Chr5:213912954-213913979	220_sepecail_seed_up
Zm00001d044120	Chr3:219822561-219824045	220_sepecail_seed_up
Zm00001d009631	Chr8:73926124-73932511	220_sepecail_seed_up
Zm00001d005543	Chr2:178128443-178129663	220_sepecail_seed_up
Zm00001d004292	Chr2:100915910-100916353	220_sepecail_seed_up
Zm00001d019563	Chr7:42951695-42954861	220_sepecail_seed_up
Zm00001d016720	Chr5:174138611-174142966	220_sepecail_seed_up
Zm00001d038355	Chr6:155172016-155176200	220_sepecail_seed_up
Zm00001d010588	Chr8:121126170-121128814	220_sepecail_seed_up
Zm00001d052518	Chr4:191958402-191959679	220_sepecail_seed_up
Zm00001d043088	Chr3:188898108-188902810	220_sepecail_seed_up
Zm00001d028181	Chr1:25715085-25717227	220_sepecail_seed_up
Zm00001d033483	Chr1:263981642-263981944	220_sepecail_seed_up
Zm00001d031280	Chr1:184903195-184904973	220_sepecail_seed_up	qp1ER1-1, qp1RL1-1, qp1SL1-3, qp1TL1-1, qp3RL1-1, qp3SL1-2, qp3TL1-2
Zm00001d037181	Chr6:114889409-114890914	220_sepecail_seed_up
Zm00001d014271	Chr5:38630685-38632757	220_sepecail_seed_up
Zm00001d031182	Chr1:181575354-181579654	220_sepecail_seed_up	qp1RL1-1, qp1TL1-1, qp3RL1-1, qp3SL1-2, qp3TL1-2
Zm00001d022179	Chr7:171984109-171989937	220_sepecail_seed_up
Zm00001d004599	Chr2:121335332-121345585	220_sepecail_seed_up
Zm00001d013489	Chr5:12657966-12661040	220_sepecail_seed_up
Zm00001d031278	Chr1:184859499-184860221	220_sepecail_seed_up	qp1ER1-1, qp1RL1-1, qp1SL1-3, qp1TL1-1, qp3RL1-1, qp3SL1-2, qp3TL1-2
Zm00001d034015	Chr1:281226728-281232212	220_sepecail_seed_up
Zm00001d008209	Chr8:1238180-1242266	220_sepecail_seed_up
Zm00001d052738	Chr4:199404178-199405434	220_sepecail_seed_up
Zm00001d003275	Chr2:38561318-38564297	220_sepecail_seed_up
Zm00001d011872	Chr8:163438578-163443056	220_sepecail_seed_up
Zm00001d018009	Chr5:211938923-211947803	220_sepecail_seed_up
Zm00001d040356	Chr3:39647289-39648626	220_sepecail_seed_up
Zm00001d042811	Chr3:180893820-180895226	220_sepecail_seed_up
Zm00001d038732	Chr6:163536956-163538558	220_sepecail_seed_up
Zm00001d017932	Chr5:210273759-210285475	220_sepecail_seed_up
Zm00001d014863	Chr5:66024695-66027984	220_sepecail_seed_up
Zm00001d007876	Chr2:241535851-241537578	220_sepecail_seed_up
Zm00001d035693	Chr6:41341177-41342608	220_sepecail_seed_up
Zm00001d011049	Chr8:137407523-137410764	220_sepecail_seed_up
Zm00001d042833	Chr3:181426991-181430952	220_sepecail_seed_up
Zm00001d029529	Chr1:74918081-74921222	220_sepecail_seed_up
Zm00001d052678	Chr4:197047799-197050973	220_sepecail_seed_up
Zm00001d033874	Chr1:277052957-277060142	220_sepecail_seed_up
Zm00001d015521	Chr5:95621404-95625832	220_sepecail_seed_up
Zm00001d013794	Chr5:20366226-20367341	220_sepecail_seed_up
Zm00001d052639	Chr4:195500434-195501450	220_sepecail_seed_up
Zm00001d049088	Chr4:15686704-15691271	220_sepecail_seed_up
Zm00001d028931	Chr1:51977839-51979551	220_sepecail_seed_up
Zm00001d003983	Chr2:73525142-73527644	220_sepecail_seed_up
Zm00001d008812	Chr8:21359783-21360919	220_sepecail_seed_up
Zm00001d020345	Chr7:108133164-108138123	220_sepecail_seed_up
Zm00001d053883	Chr4:242953208-242954479	220_sepecail_seed_up
Zm00001d033267	Chr1:256575051-256579029	220_sepecail_seed_up
Zm00001d042246	Chr3:157427937-157429177	220_sepecail_seed_up	qp1GI3-1
Zm00001d045478	Chr9:23695040-23695864	220_sepecail_seed_up
Zm00001d021162	Chr7:144351398-144353422	220_sepecail_seed_up
Zm00001d046714	Chr9:103118697-103123559	220_sepecail_seed_up
Zm00001d009475	Chr8:66261505-66262884	220_sepecail_seed_up
Zm00001d028362	Chr1:32137771-32138313	220_sepecail_seed_up
Zm00001d031071	Chr1:175969709-175971563	220_sepecail_seed_up
Zm00001d006336	Chr2:204951629-204962354	220_sepecail_seed_up	qp1GI2-1
Zm00001d031404	Chr1:189203216-189203629	220_sepecail_seed_up
Zm00001d012381	Chr8:173254406-173259963	220_sepecail_seed_up
Zm00001d028273	Chr1:28802882-28804087	220_sepecail_seed_up
Zm00001d011708	Chr8:159401583-159404367	220_sepecail_seed_up
Zm00001d047067	Chr9:117137241-117139739	220_sepecail_seed_up
Zm00001d040071	Chr3:25807741-25810352	220_sepecail_seed_up
Zm00001d031098	Chr1:177158122-177163096	220_sepecail_seed_up	qp3RL1-1, qp3SL1-2, qp3TL1-2
Zm00001d029664	Chr1:81803033-81807676	220_sepecail_seed_up
Zm00001d018452	Chr5:221122059-221123875	220_sepecail_seed_up
Zm00001d020139	Chr7:95438690-95440045	220_sepecail_seed_up
Zm00001d017728	Chr5:205371599-205377633	220_sepecail_seed_up
Zm00001d012776	Chr8:180682193-180684162	220_sepecail_seed_up
Zm00001d048040	Chr9:148600630-148609977	220_sepecail_seed_up
Zm00001d017099	Chr5:185356062-185357513	220_sepecail_seed_up
Zm00001d043800	Chr3:210461398-210469715	220_sepecail_seed_up
Zm00001d052371	Chr4:188392275-188393223	220_sepecail_seed_up
Zm00001d004193	Chr2:90154652-90161111	220_sepecail_seed_up
Zm00001d039589	Chr3:8521898-8533430	220_sepecail_seed_up
Zm00001d042636	Chr3:174783851-174785941	220_sepecail_seed_up	qp1GI3-1
Zm00001d024587	Chr10:79465955-79472158	220_sepecail_seed_up
Zm00001d051052	Chr4:138842282-138850449	220_sepecail_seed_up
Zm00001d006616	Chr2:212679152-212680064	220_sepecail_seed_up
Zm00001d003499	Chr2:46118394-46119560	220_sepecail_seed_up
Zm00001d051687	Chr4:166717204-166719694	220_sepecail_seed_up
Zm00001d025218	Chr10:109657976-109659501	220_sepecail_seed_up
Zm00001d039991	Chr3:22050506-22051063	220_sepecail_seed_up
Zm00001d039120	Chr6:170405737-170413431	220_sepecail_seed_up
Zm00001d021858	Chr7:164638779-164645180	220_sepecail_seed_up
Zm00001d045370	Chr9:19935536-19935916	220_sepecail_seed_up
Zm00001d024940	Chr10:96012099-96015989	220_sepecail_seed_up
Zm00001d006211	Chr2:201912795-201914678	220_sepecail_seed_up	qp2ER2-1
Zm00001d013620	Chr5:15671544-15681342	220_sepecail_seed_up
Zm00001d012935	Chr5:2204320-2225211	220_sepecail_seed_up
Zm00001d051359	Chr4:155950792-155951832	220_sepecail_seed_up
Zm00001d029172	Chr1:60939357-60939878	220_sepecail_seed_up
Zm00001d026313	Chr10:143375559-143380908	220_sepecail_seed_up
Zm00001d002759	Chr2:21822630-21825221	220_sepecail_seed_up
Zm00001d011938	Chr8:164854178-164855277	220_sepecail_seed_up
Zm00001d029062	Chr1:56855736-56858177	220_sepecail_seed_up
Zm00001d012500	Chr8:175521188-175521733	220_sepecail_seed_up	qp2SL8-1
Zm00001d046922	Chr9:110889793-110890950	220_sepecail_seed_up
Zm00001d011783	Chr8:161478399-161478689	220_sepecail_seed_up
Zm00001d027572	Chr1:8302347-8308349	220_sepecail_seed_up
Zm00001d039880	Chr3:17453267-17454450	220_sepecail_seed_up
Zm00001d049630	Chr4:38147590-38150947	220_sepecail_seed_up
Zm00001d032094	Chr1:212314858-212315259	220_sepecail_seed_up
Zm00001d025400	Chr10:117015014-117016890	220_sepecail_seed_up
Zm00001d020852	Chr7:134723869-134728829	220_sepecail_seed_up
Zm00001d033297	Chr1:258038207-258048636	220_sepecail_seed_up
Zm00001d002381	Chr2:11533203-11535248	220_sepecail_seed_up
Zm00001d013287	Chr5:7898532-7900299	220_sepecail_seed_up
Zm00001d037911	Chr6:141752465-141755756	220_sepecail_seed_up
Zm00001d006860	Chr2:218018545-218021082	220_sepecail_seed_up
Zm00001d041444	Chr3:120186769-120190340	220_sepecail_seed_up	qp1GI3-1
Zm00001d023213	Chr10:398153-399736	220_sepecail_seed_up
Zm00001d038448	Chr6:157417466-157418730	220_sepecail_seed_up
Zm00001d019230	Chr7:23054461-23065589	220_sepecail_seed_up
Zm00001d039283	Chr3:999935-1002234	220_sepecail_seed_up
Zm00001d021291	Chr7:148065548-148071232	220_sepecail_seed_up
Zm00001d033049	Chr1:248522876-248523364	220_sepecail_seed_up
Zm00001d019291	Chr7:25935641-25936537	220_sepecail_seed_up
Zm00001d017176	Chr5:188032923-188034708	220_sepecail_seed_up
Zm00001d045053	Chr9:11184015-11184376	220_sepecail_seed_up
Zm00001d000294	LPUQ01000072.1:52548-56015	220_sepecail_seed_up
Zm00001d026477	Chr10:146705762-146709602	220_sepecail_seed_up
Zm00001d022131	Chr7:170934338-170939202	220_sepecail_seed_up
Zm00001d037998	Chr6:144731260-144732225	220_sepecail_seed_up
Zm00001d047183	Chr9:121210096-121229359	220_sepecail_seed_up	qp1GI9-1
Zm00001d054032	Chr4:245343872-245345462	220_sepecail_seed_up
Zm00001d041793	Chr3:138366861-138370467	220_sepecail_seed_up	qp1GI3-1
Zm00001d017773	Chr5:206380933-206384191	220_sepecail_seed_up
Zm00001d037079	Chr6:111618610-111623602	220_sepecail_seed_up
Zm00001d032519	Chr1:229233530-229236014	220_sepecail_seed_up
Zm00001d053162	Chr4:217387342-217403410	220_sepecail_seed_up
Zm00001d005489	Chr2:175795127-175802848	220_sepecail_seed_up
Zm00001d026562	Chr10:148133688-148137515	220_sepecail_seed_up
Zm00001d044065	Chr3:218260054-218261481	220_sepecail_seed_up
Zm00001d053919	Chr4:243647953-243651842	220_sepecail_seed_up
Zm00001d029651	Chr1:81338597-81343775	220_sepecail_seed_up
Zm00001d021647	Chr7:159034934-159046986	220_sepecail_seed_up
Zm00001d027281	Chr1:1610483-1611686	220_sepecail_seed_up
Zm00001d027996	Chr1:19699532-19702323	220_sepecail_seed_up	qp1SL1-1
Zm00001d049257	Chr4:23371232-23371858	220_sepecail_seed_up
Zm00001d042948	Chr3:184682796-184686562	220_sepecail_seed_up
Zm00001d032532	Chr1:229809577-229812869	220_sepecail_seed_up
Zm00001d006112	Chr2:198703510-198708598	220_sepecail_seed_up
Zm00001d047801	Chr9:142137063-142141520	220_sepecail_seed_up	qp2RL9-1
Zm00001d028780	Chr1:46200328-46201633	220_sepecail_seed_up	qp1SL1-2
Zm00001d051608	Chr4:164423981-164443964	220_sepecail_seed_up
Zm00001d008966	Chr8:27722101-27724506	220_sepecail_seed_up
Zm00001d019117	Chr7:17793574-17795478	220_sepecail_seed_up
Zm00001d027423	Chr1:4909652-4914685	220_sepecail_seed_up
Zm00001d019207	Chr7:21927733-21929407	220_sepecail_seed_up
Zm00001d025409	Chr10:117748319-117749080	220_sepecail_seed_up
Zm00001d032292	Chr1:220640969-220642533	220_sepecail_seed_up
Zm00001d012100	Chr8:168244239-168249589	220_sepecail_seed_up
Zm00001d025983	Chr10:135289993-135295917	220_sepecail_seed_up
Zm00001d040696	Chr3:58880502-58892481	220_sepecail_seed_up
Zm00001d006509	Chr2:210195854-210199415	220_sepecail_seed_up
Zm00001d049107	Chr4:16170775-16174409	220_sepecail_seed_up
Zm00001d052990	Chr4:207848210-207850413	220_sepecail_seed_up
Zm00001d029064	Chr1:56911430-56916805	220_sepecail_seed_up
Zm00001d042611	Chr3:173559174-173562022	220_sepecail_seed_up	qp1GI3-1
Zm00001d030172	Chr1:110342608-110348109	220_sepecail_seed_up
Zm00001d013751	Chr5:19237278-19239953	220_sepecail_seed_up
Zm00001d024924	Chr10:95199922-95203758	220_sepecail_seed_up
Zm00001d014328	Chr5:41100171-41101676	220_sepecail_seed_up
Zm00001d011958	Chr8:165203502-165205430	220_sepecail_seed_up
Zm00001d037505	Chr6:127619128-127623532	220_sepecail_seed_up
Zm00001d037619	Chr6:132054552-132056290	220_sepecail_seed_up
Zm00001d018822	Chr7:6494306-6495361	220_sepecail_seed_up
Zm00001d018807	Chr7:5750534-5754873	220_sepecail_seed_up
Zm00001d047758	Chr9:141026557-141029745	220_sepecail_seed_up	qp2RL9-1
Zm00001d047761	Chr9:141194049-141202987	220_sepecail_seed_up	qp2RL9-1
Zm00001d043954	Chr3:214757882-214765155	220_sepecail_seed_up
Zm00001d031985	Chr1:208668619-208669116	220_sepecail_seed_up
Zm00001d016401	Chr5:161021739-161022522	220_sepecail_seed_up
Zm00001d000403	LPUQ01000028.1:10641-12680	220_sepecail_seed_up
Zm00001d028744	Chr1:45107095-45112661	220_sepecail_seed_up
Zm00001d010380	Chr8:112187739-112189008	220_sepecail_seed_up
Zm00001d028957	Chr1:52860772-52861856	220_sepecail_seed_up
Zm00001d036763	Chr6:100071537-100073677	220_sepecail_seed_up
Zm00001d012283	Chr8:171848235-171850015	220_sepecail_seed_up
Zm00001d000339	LPUQ01000023.1:49432-50133	220_sepecail_seed_up
Zm00001d039006	Chr6:168658572-168663801	220_sepecail_seed_up
Zm00001d053845	Chr4:242162152-242162364	220_sepecail_seed_up
Zm00001d040611	Chr3:53767845-53777713	220_sepecail_seed_up
Zm00001d021299	Chr7:148222733-148226124	220_sepecail_seed_up
Zm00001d036448	Chr6:88909861-88915466	220_sepecail_seed_up
Zm00001d029051	Chr1:56143995-56146719	220_sepecail_seed_up
Zm00001d019215	Chr7:22120424-22126437	220_sepecail_seed_up
Zm00001d026704	Chr10:150493718-150494858	220_sepecail_seed_up
Zm00001d006602	Chr2:211852650-211857224	220_sepecail_seed_up
Zm00001d031545	Chr1:193834072-193835680	220_sepecail_seed_up
Zm00001d043195	Chr3:191223561-191226510	220_sepecail_seed_up
Zm00001d020234	Chr7:101492829-101504550	220_sepecail_seed_up
Zm00001d049197	Chr4:20095282-20099897	220_sepecail_seed_up
Zm00001d014688	Chr5:59060310-59062051	220_sepecail_seed_up
Zm00001d045085	Chr9:12048353-12056997	220_sepecail_seed_up
Zm00001d043168	Chr3:190457202-190458582	220_sepecail_seed_up
Zm00001d023423	Chr10:5173804-5179273	220_sepecail_seed_up
Zm00001d015737	Chr5:114786885-114788112	220_sepecail_seed_up
Zm00001d048988	Chr4:11646482-11658053	220_sepecail_seed_up
Zm00001d010866	Chr8:131137504-131151595	220_sepecail_seed_up
Zm00001d052015	Chr4:176587506-176587964	220_sepecail_seed_up
Zm00001d024048	Chr10:39712844-39724848	220_sepecail_seed_up
Zm00001d018204	Chr5:216549186-216551310	220_sepecail_seed_up
Zm00001d026154	Chr10:139926048-139927942	220_sepecail_seed_up
Zm00001d033228	Chr1:255219556-255227771	220_sepecail_seed_up
Zm00001d006626	Chr2:212800974-212802361	220_sepecail_seed_up
Zm00001d025508	Chr10:120809943-120810596	220_sepecail_seed_up
Zm00001d052130	Chr4:180439840-180442555	220_sepecail_seed_up
Zm00001d032652	Chr1:233135301-233138366	220_sepecail_seed_up
Zm00001d046625	Chr9:99488946-99492927	220_sepecail_seed_up
Zm00001d040293	Chr3:36027929-36029668	220_sepecail_seed_up
Zm00001d019283	Chr7:25499872-25503849	220_sepecail_seed_up
Zm00001d038312	Chr6:154178760-154181261	220_sepecail_seed_up
Zm00001d007940	Chr2:243480096-243481628	220_sepecail_seed_up
Zm00001d037018	Chr6:109291682-109292167	220_sepecail_seed_up
Zm00001d042618	Chr3:174084397-174087054	220_sepecail_seed_up	qp1GI3-1
Zm00001d041491	Chr3:123760201-123767258	220_sepecail_seed_up	qp1GI3-1
Zm00001d021303	Chr7:148332483-148336874	220_sepecail_seed_up
Zm00001d030891	Chr1:166009842-166012367	220_sepecail_seed_up
Zm00001d011226	Chr8:143745669-143749054	220_sepecail_seed_up
Zm00001d045372	Chr9:19992938-19996300	220_sepecail_seed_up
Zm00001d021704	Chr7:160762148-160767245	220_sepecail_seed_up
Zm00001d013572	Chr5:14483284-14513180	220_sepecail_seed_up
Zm00001d029590	Chr1:78107028-78113337	220_sepecail_seed_up
Zm00001d022506	Chr7:179065385-179066414	220_sepecail_seed_up
Zm00001d043588	Chr3:204481997-204484157	220_sepecail_seed_up
Zm00001d009709	Chr8:77053963-77055849	220_sepecail_seed_up
Zm00001d046749	Chr9:104340583-104342910	220_sepecail_seed_up
Zm00001d023558	Chr10:10165237-10166640	220_sepecail_seed_up
Zm00001d046583	Chr9:97236468-97238511	220_sepecail_seed_up
Zm00001d020358	Chr7:108893865-108895550	220_sepecail_seed_up
Zm00001d027335	Chr1:3172313-3176736	220_sepecail_seed_up
Zm00001d039052	Chr6:169320793-169327039	220_sepecail_seed_up
Zm00001d049282	Chr4:24379653-24381203	220_sepecail_seed_up
Zm00001d019195	Chr7:21140414-21142984	220_sepecail_seed_up
Zm00001d018336	Chr5:218712053-218717522	220_sepecail_seed_up
Zm00001d037934	Chr6:142590235-142594536	220_sepecail_seed_up
Zm00001d053897	Chr4:243335691-243336832	220_sepecail_seed_up
Zm00001d010744	Chr8:126505748-126509894	220_sepecail_seed_up
Zm00001d047373	Chr9:128051621-128058240	220_sepecail_seed_up
Zm00001d042279	Chr3:158645568-158648768	220_sepecail_seed_up	qp1GI3-1
Zm00001d000197	LPUQ01000177.1:216729-217247	220_sepecail_seed_up
Zm00001d022081	Chr7:169727902-169730523	220_sepecail_seed_up
Zm00001d020409	Chr7:112014245-112017209	220_sepecail_seed_up
Zm00001d033316	Chr1:258846263-258847552	220_sepecail_seed_up
Zm00001d045169	Chr9:14891848-14895367	220_sepecail_seed_up
Zm00001d048559	Chr9:158676251-158677196	220_sepecail_seed_up
Zm00001d003493	Chr2:46024387-46026629	220_sepecail_seed_up
Zm00001d028814	Chr1:47417314-47418300	220_sepecail_seed_up	qp1SL1-2
Zm00001d042328	Chr3:161430816-161432463	220_sepecail_seed_up	qp1GI3-1
Zm00001d014349	Chr5:42157556-42158263	220_sepecail_seed_up
Zm00001d051804	Chr4:170036696-170039992	220_sepecail_seed_up
Zm00001d039444	Chr3:4497708-4499243	220_sepecail_seed_up
Zm00001d052657	Chr4:196129556-196129822	220_sepecail_seed_up
Zm00001d012521	Chr8:176021482-176024817	220_sepecail_seed_up	qp2SL8-1
Zm00001d017560	Chr5:199613954-199621606	220_sepecail_seed_up
Zm00001d037180	Chr6:114877169-114878146	220_sepecail_seed_up
Zm00001d004840	Chr2:143079081-143083058	220_sepecail_seed_up
Zm00001d033788	Chr1:273745775-273749951	220_sepecail_seed_up
Zm00001d039365	Chr3:2632877-2633794	220_sepecail_seed_up
Zm00001d006017	Chr2:195306607-195307923	220_sepecail_seed_up
Zm00001d047750	Chr9:140834066-140837709	220_sepecail_seed_up	qp2RL9-1
Zm00001d036402	Chr6:86950406-86955764	220_sepecail_seed_up
Zm00001d011503	Chr8:152691831-152694167	220_sepecail_seed_up	qp2RL8-1
Zm00001d014611	Chr5:55313122-55314896	220_sepecail_seed_up
Zm00001d047045	Chr9:116591439-116594352	220_sepecail_seed_up
Zm00001d028773	Chr1:46156410-46170403	220_sepecail_seed_up	qp1SL1-2
Zm00001d017335	Chr5:193225699-193229060	220_sepecail_seed_up
Zm00001d006938	Chr2:219878672-219891411	220_sepecail_seed_up
Zm00001d037376	Chr6:123556672-123559634	220_sepecail_seed_up
Zm00001d034931	Chr1:306058017-306071684	220_sepecail_seed_up
Zm00001d017022	Chr5:182920442-182920993	220_sepecail_seed_up
Zm00001d016715	Chr5:173614753-173615752	220_sepecail_seed_up
Zm00001d016274	Chr5:155133354-155138211	220_sepecail_seed_up
Zm00001d040826	Chr3:68119804-68120244	220_sepecail_seed_up
Zm00001d035662	Chr6:39843896-39844782	220_sepecail_seed_up
Zm00001d007018	Chr2:220221028-220221620	220_sepecail_seed_up
Zm00001d042590	Chr3:172910308-172914852	220_sepecail_seed_up	qp1GI3-1
Zm00001d047499	Chr9:132750078-132750482	220_sepecail_seed_up
Zm00001d042588	Chr3:172856158-172857057	220_sepecail_seed_up	qp1GI3-1
Zm00001d013220	Chr5:6711124-6713605	220_sepecail_seed_up
Zm00001d008262	Chr8:3373545-3380186	220_sepecail_seed_up
Zm00001d020402	Chr7:111548597-111550540	220_sepecail_seed_up
Zm00001d049046	Chr4:13840987-13856256	220_sepecail_seed_up
Zm00001d040279	Chr3:35510649-35520277	220_sepecail_seed_up
Zm00001d040880	Chr3:74906493-74908019	220_sepecail_seed_up
Zm00001d027314	Chr1:2809751-2811917	220_sepecail_seed_up
Zm00001d054033	Chr4:245347415-245348407	220_sepecail_seed_up
Zm00001d002859	Chr2:24840671-24844622	220_sepecail_seed_up
Zm00001d029806	Chr1:87745831-87748178	220_sepecail_seed_up
Zm00001d002465	Chr2:13315676-13317090	220_sepecail_seed_up
Zm00001d003948	Chr2:71573370-71575580	220_sepecail_seed_up
Zm00001d044175	Chr3:221168477-221175604	220_sepecail_seed_up
Zm00001d050284	Chr4:78468137-78471732	220_sepecail_seed_up
Zm00001d050324	Chr4:81458133-81461911	220_sepecail_seed_up
Zm00001d043113	Chr3:189507576-189509910	220_sepecail_seed_up
Zm00001d029203	Chr1:62216791-62220497	220_sepecail_seed_up
Zm00001d034037	Chr1:281975586-281977146	220_sepecail_seed_up
Zm00001d009617	Chr8:73343604-73351556	220_sepecail_seed_up
Zm00001d017140	Chr5:186716063-186717698	220_sepecail_seed_up
Zm00001d002550	Chr2:15225588-15227399	220_sepecail_seed_up
Zm00001d034205	Chr1:286738442-286742476	220_sepecail_seed_up
Zm00001d034991	Chr6:1288136-1289143	220_sepecail_seed_up
Zm00001d017801	Chr5:207142340-207144828	220_sepecail_seed_up
Zm00001d030032	Chr1:101087719-101089690	220_sepecail_seed_up
Zm00001d020867	Chr7:135064149-135071720	220_sepecail_seed_up
Zm00001d042506	Chr3:170090737-170094686	220_sepecail_seed_up	qp1GI3-1
Zm00001d041782	Chr3:137921659-137922555	220_sepecail_seed_up	qp1GI3-1
Zm00001d044184	Chr3:221301455-221304723	220_sepecail_seed_up
Zm00001d011716	Chr8:159801024-159805217	220_sepecail_seed_up
Zm00001d048969	Chr4:11098504-11103144	220_sepecail_seed_up
Zm00001d041054	Chr3:93370356-93370934	220_sepecail_seed_up
Zm00001d013549	Chr5:14083976-14086049	220_sepecail_seed_up
Zm00001d032866	Chr1:240596205-240602009	220_sepecail_seed_up
Zm00001d010968	Chr8:135290042-135291508	220_sepecail_seed_up
Zm00001d006256	Chr2:202903835-202904632	220_sepecail_seed_up	qp1GI2-1
Zm00001d013635	Chr5:15969975-15973194	220_sepecail_seed_up
Zm00001d048692	Chr4:3354424-3358262	220_sepecail_seed_up
Zm00001d025264	Chr10:111792673-111794363	220_sepecail_seed_up
Zm00001d043652	Chr3:206061769-206065885	220_sepecail_seed_up
Zm00001d025749	Chr10:128281743-128287294	220_sepecail_seed_up
Zm00001d042944	Chr3:184663169-184665149	220_sepecail_seed_up
Zm00001d010662	Chr8:123263372-123266229	220_sepecail_seed_up	qp3RL8-1
Zm00001d013672	Chr5:17000666-17001748	220_sepecail_seed_up
Zm00001d010629	Chr8:122278283-122281316	220_sepecail_seed_up
Zm00001d043974	Chr3:215434496-215435257	220_sepecail_seed_up
Zm00001d023887	Chr10:26413254-26416496	220_sepecail_seed_up
Zm00001d027585	Chr1:8485866-8489268	220_sepecail_seed_up
Zm00001d029983	Chr1:97416254-97419693	220_sepecail_seed_up
Zm00001d033528	Chr1:265772256-265790870	220_sepecail_seed_up
Zm00001d030848	Chr1:163149522-163151273	220_sepecail_seed_up
Zm00001d040281	Chr3:35652118-35654852	220_sepecail_seed_up
Zm00001d006756	Chr2:215978477-215979001	220_sepecail_seed_up
Zm00001d021654	Chr7:159175708-159176968	220_sepecail_seed_up
Zm00001d024715	Chr10:84701374-84706220	220_sepecail_seed_up
Zm00001d015184	Chr5:78677042-78680091	220_sepecail_seed_up
Zm00001d052732	Chr4:199279976-199280647	220_sepecail_seed_up
Zm00001d037017	Chr6:109255100-109256890	220_sepecail_seed_up
Zm00001d030009	Chr1:98960515-98962408	220_sepecail_seed_up
Zm00001d039530	Chr3:7377640-7381732	220_sepecail_seed_up
Zm00001d032118	Chr1:213709256-213712753	220_sepecail_seed_up
Zm00001d013644	Chr5:16104795-16110218	220_sepecail_seed_up
Zm00001d038691	Chr6:162624149-162628635	220_sepecail_seed_up
Zm00001d034109	Chr1:284176337-284179392	220_sepecail_seed_up
Zm00001d034615	Chr1:297858445-297859673	220_sepecail_seed_up
Zm00001d007923	Chr2:242818296-242819090	220_sepecail_seed_up
Zm00001d027403	Chr1:4494975-4499451	220_sepecail_seed_up
Zm00001d007139	Chr2:223189582-223205906	220_sepecail_seed_up
Zm00001d032040	Chr1:210206509-210211370	220_sepecail_seed_up
Zm00001d045046	Chr9:10972295-10977439	220_sepecail_seed_up
Zm00001d017435	Chr5:195864141-195867721	220_sepecail_seed_up
Zm00001d033504	Chr1:264695329-264699128	220_sepecail_seed_up
Zm00001d027743	Chr1:12502776-12510591	220_sepecail_seed_up
Zm00001d011266	Chr8:145117930-145123153	220_sepecail_seed_up
Zm00001d049643	Chr4:38578939-38584438	220_sepecail_seed_up
Zm00001d031634	Chr1:196930708-196940546	220_sepecail_seed_up
Zm00001d029703	Chr1:83192078-83193405	220_sepecail_seed_up
Zm00001d033981	Chr1:279982395-279986186	220_sepecail_seed_up
Zm00001d033296	Chr1:257976128-257981309	220_sepecail_seed_up
Zm00001d034848	Chr1:303766808-303768672	220_sepecail_seed_up
Zm00001d002004	Chr2:4177227-4180187	220_sepecail_seed_up
Zm00001d003369	Chr2:41782004-41787090	220_sepecail_seed_up
Zm00001d019311	Chr7:26986086-26993698	220_sepecail_seed_up
Zm00001d045785	Chr9:39079819-39081294	220_sepecail_seed_up
Zm00001d033180	Chr1:253162491-253166753	220_sepecail_seed_up
Zm00001d024047	Chr10:39664540-39669815	220_sepecail_seed_up
Zm00001d032199	Chr1:216855137-216856299	220_sepecail_seed_up
Zm00001d002326	Chr2:10330318-10335434	220_sepecail_seed_up
Zm00001d012757	Chr8:180032642-180034434	220_sepecail_seed_up
Zm00001d026597	Chr10:148680741-148681670	220_sepecail_seed_up
Zm00001d040698	Chr3:58957180-58958429	220_sepecail_seed_up
Zm00001d007872	Chr2:241407634-241407864	220_sepecail_seed_up
Zm00001d020025	Chr7:86720505-86722227	220_sepecail_seed_up
Zm00001d038913	Chr6:166868333-166868629	220_sepecail_seed_up
Zm00001d049642	Chr4:38570097-38574015	220_sepecail_seed_up
Zm00001d037939	Chr6:142830033-142844642	220_sepecail_seed_up
Zm00001d014690	Chr5:59249984-59258522	220_sepecail_seed_up
Zm00001d005250	Chr2:165690684-165696645	220_sepecail_seed_up	qp2GI2-1
Zm00001d003271	Chr2:38437219-38439671	220_sepecail_seed_up
Zm00001d011823	Chr8:162142980-162146256	220_sepecail_seed_up
Zm00001d009874	Chr8:86637512-86639226	220_sepecail_seed_up
Zm00001d035285	Chr6:19340069-19371142	220_sepecail_seed_up
Zm00001d051349	Chr4:155450584-155453865	220_sepecail_seed_up
Zm00001d023410	Chr10:5018177-5021314	220_sepecail_seed_up
Zm00001d017147	Chr5:187053602-187054914	220_sepecail_seed_up
Zm00001d010007	Chr8:94844625-94845188	220_sepecail_seed_up
Zm00001d010910	Chr8:133191620-133213896	220_sepecail_seed_up
Zm00001d026111	Chr10:138699397-138708217	220_sepecail_seed_up
Zm00001d009108	Chr8:36817445-36818866	220_sepecail_seed_up
Zm00001d039453	Chr3:4745784-4752166	220_sepecail_seed_up
Zm00001d012827	Chr5:939545-943194	220_sepecail_seed_up
Zm00001d047236	Chr9:123538205-123542793	220_sepecail_seed_up
Zm00001d018364	Chr5:219213801-219216830	220_sepecail_seed_up
Zm00001d023779	Chr10:19912191-19918231	220_sepecail_seed_up
Zm00001d025872	Chr10:132198541-132199083	220_sepecail_seed_up
Zm00001d052184	Chr4:182563207-182565812	220_sepecail_seed_up
Zm00001d051018	Chr4:137141449-137142700	220_sepecail_seed_up
Zm00001d024778	Chr10:87401369-87401545	220_sepecail_seed_up
Zm00001d048949	Chr4:10536338-10537204	220_sepecail_seed_up
Zm00001d022154	Chr7:171380459-171381235	220_sepecail_seed_up
Zm00001d043463	Chr3:200800529-200802455	220_sepecail_seed_up
Zm00001d048025	Chr9:148340311-148341190	220_sepecail_seed_up
Zm00001d004386	Chr2:107913435-107917205	220_sepecail_seed_up
Zm00001d029707	Chr1:83264283-83265235	220_sepecail_seed_up
Zm00001d012564	Chr8:176755046-176762074	220_sepecail_seed_up
Zm00001d029506	Chr1:73706673-73707614	220_sepecail_seed_up
Zm00001d030930	Chr1:167554016-167554696	220_sepecail_seed_up
Zm00001d014701	Chr5:59903618-59907430	220_sepecail_seed_up
Zm00001d008862	Chr8:22933354-22936966	220_sepecail_seed_up
Zm00001d009481	Chr8:66855857-66860091	220_sepecail_seed_up
Zm00001d034421	Chr1:292486760-292492680	220_sepecail_seed_up
Zm00001d020395	Chr7:111178019-111180173	220_sepecail_seed_up
Zm00001d035178	Chr6:8037161-8039192	220_sepecail_seed_up
Zm00001d036450	Chr6:88965297-88966673	220_sepecail_seed_up
Zm00001d047705	Chr9:139633495-139634151	220_sepecail_seed_up
Zm00001d017330	Chr5:193146758-193147606	220_sepecail_seed_up
Zm00001d004525	Chr2:116607517-116611184	220_sepecail_seed_up
Zm00001d020927	Chr7:136822940-136824262	220_sepecail_seed_up
Zm00001d012211	Chr8:170110027-170115232	220_sepecail_seed_up
Zm00001d019597	Chr7:45693404-45696635	220_sepecail_seed_up
Zm00001d007201	Chr2:224491943-224492485	220_sepecail_seed_up
Zm00001d016582	Chr5:168259095-168259583	220_sepecail_seed_up
Zm00001d028986	Chr1:53579645-53583324	220_sepecail_seed_up
Zm00001d053424	Chr4:230923589-230926619	220_sepecail_seed_up
Zm00001d039786	Chr3:14617725-14618667	220_sepecail_seed_up
Zm00001d043075	Chr3:188435277-188444488	220_sepecail_seed_up
Zm00001d051405	Chr4:157330998-157334207	220_sepecail_seed_up
Zm00001d008526	Chr8:11697417-11699996	220_sepecail_seed_up
Zm00001d034218	Chr1:286998066-287000890	220_sepecail_seed_up
Zm00001d018698	Chr7:2706028-2708111	220_sepecail_seed_up
Zm00001d002630	Chr2:17337400-17339739	220_sepecail_seed_up
Zm00001d014102	Chr5:32578601-32581159	220_sepecail_seed_up
Zm00001d027753	Chr1:12658925-12661298	220_sepecail_seed_up
Zm00001d031158	Chr1:179966643-179967167	220_sepecail_seed_up	qp3RL1-1, qp3SL1-2, qp3TL1-2
Zm00001d012520	Chr8:176016314-176016934	220_sepecail_seed_up	qp2SL8-1
Zm00001d022618	Chr7:181184204-181186273	220_sepecail_seed_up
Zm00001d027630	Chr1:9488000-9492140	220_sepecail_seed_up
Zm00001d008357	Chr8:6174454-6178469	220_sepecail_seed_up
Zm00001d016570	Chr5:167856253-167857721	220_sepecail_seed_up
Zm00001d009385	Chr8:61599657-61604192	220_sepecail_seed_up
Zm00001d042472	Chr3:168768639-168770255	220_sepecail_seed_up	qp1GI3-1
Zm00001d037977	Chr6:143961401-143977349	220_sepecail_seed_up
Zm00001d008226	Chr8:1889016-1893402	220_sepecail_seed_up
Zm00001d038059	Chr6:146582007-146590440	220_sepecail_seed_up
Zm00001d051872	Chr4:172964877-172966249	220_sepecail_seed_up
Zm00001d020685	Chr7:128259399-128264656	220_sepecail_seed_up
Zm00001d052053	Chr4:177833922-177836606	220_sepecail_seed_up
Zm00001d029448	Chr1:71161670-71164215	220_sepecail_seed_up
Zm00001d038087	Chr6:147379164-147385725	220_sepecail_seed_up
Zm00001d008530	Chr8:11929967-11931521	220_sepecail_seed_up
Zm00001d017997	Chr5:211648510-211653599	220_sepecail_seed_up
Zm00001d042272	Chr3:158433826-158447664	220_sepecail_seed_up	qp1GI3-1
Zm00001d048041	Chr9:148611010-148615970	220_sepecail_seed_up
Zm00001d053816	Chr4:241615198-241618538	220_sepecail_seed_up
Zm00001d038394	Chr6:156292425-156294916	220_sepecail_seed_up
Zm00001d041670	Chr3:132769221-132770390	220_sepecail_seed_up	qp1GI3-1
Zm00001d042799	Chr3:180208276-180212748	220_sepecail_seed_up	qp1GI3-1
Zm00001d048199	Chr9:152292837-152294447	220_sepecail_seed_up	qp3SL9-1, qp3TL9-1
Zm00001d039534	Chr3:7451813-7457371	220_sepecail_seed_up
Zm00001d025435	Chr10:118619416-118620958	220_sepecail_seed_up
Zm00001d037714	Chr6:134992108-134994036	220_sepecail_seed_up
Zm00001d001774	Chr2:481355-482248	220_sepecail_seed_up
Zm00001d045729	Chr9:35624307-35627408	220_sepecail_seed_up
Zm00001d012522	Chr8:176046167-176049646	220_sepecail_seed_up	qp2SL8-1
Zm00001d051419	Chr4:157822997-157827073	220_sepecail_seed_up
Zm00001d051689	Chr4:166795468-166796103	220_sepecail_seed_up
Zm00001d002762	Chr2:21962709-21963548	220_sepecail_seed_up
Zm00001d020697	Chr7:128987297-128989420	220_sepecail_seed_up
Zm00001d005888	Chr2:191778849-191782862	220_sepecail_seed_up
Zm00001d007258	Chr2:225923664-225924725	220_sepecail_seed_up
Zm00001d050443	Chr4:88621453-88622553	220_sepecail_seed_up
Zm00001d024530	Chr10:76539255-76545947	220_sepecail_seed_up
Zm00001d020251	Chr7:102313104-102313781	220_sepecail_seed_up
Zm00001d039110	Chr6:170150152-170150670	220_sepecail_seed_up
Zm00001d013571	Chr5:14479967-14481511	220_sepecail_seed_up
Zm00001d016882	Chr5:179269713-179270475	220_sepecail_seed_up
Zm00001d028575	Chr1:39563411-39569231	220_sepecail_seed_up
Zm00001d034077	Chr1:283422354-283423470	220_sepecail_seed_up
Zm00001d041767	Chr3:136598676-136603856	220_sepecail_seed_up	qp1GI3-1
Zm00001d022485	Chr7:178566133-178577476	220_sepecail_seed_up
Zm00001d036455	Chr6:89091866-89094271	220_sepecail_seed_up
Zm00001d040399	Chr3:41314143-41316176	220_sepecail_seed_up
Zm00001d038737	Chr6:163553024-163560354	220_sepecail_seed_up
Zm00001d010988	Chr8:136011962-136013101	220_sepecail_seed_up
Zm00001d050258	Chr4:77041321-77044916	220_sepecail_seed_up
Zm00001d026664	Chr10:149609177-149610110	220_sepecail_seed_up
Zm00001d026426	Chr10:145633928-145641425	220_sepecail_seed_up
Zm00001d022139	Chr7:171049645-171052026	220_sepecail_seed_up
Zm00001d043598	Chr3:204722247-204732334	220_sepecail_seed_up
Zm00001d051460	Chr4:159428591-159429253	220_sepecail_seed_up
Zm00001d019641	Chr7:47730616-47735267	220_sepecail_seed_up
Zm00001d033654	Chr1:269766090-269773110	220_sepecail_seed_up
Zm00001d012968	Chr5:2459657-2460184	220_sepecail_seed_up
Zm00001d047664	Chr9:138540104-138540709	220_sepecail_seed_up
Zm00001d012450	Chr8:174728877-174730604	220_sepecail_seed_up
Zm00001d013804	Chr5:20982259-20986759	220_sepecail_seed_up
Zm00001d045153	Chr9:14539118-14542690	220_sepecail_seed_up
Zm00001d025305	Chr10:113480669-113484076	220_sepecail_seed_up
Zm00001d043504	Chr3:202110773-202122188	220_sepecail_seed_up
Zm00001d002186	Chr2:7609522-7614852	220_sepecail_seed_up
Zm00001d032695	Chr1:234902658-234908089	220_sepecail_seed_up
Zm00001d004426	Chr2:110929826-110930478	220_sepecail_seed_up
Zm00001d010997	Chr8:136181225-136185544	220_sepecail_seed_up
Zm00001d030005	Chr1:98585427-98594780	220_sepecail_seed_up
Zm00001d047427	Chr9:129719179-129720331	220_sepecail_seed_up	qp1ER9-1
Zm00001d012336	Chr8:172697736-172698849	220_sepecail_seed_up
Zm00001d012403	Chr8:173833171-173833791	220_sepecail_seed_up
Zm00001d026067	Chr10:137485444-137487821	220_sepecail_seed_up
Zm00001d051227	Chr4:149227927-149231063	220_sepecail_seed_up
Zm00001d016363	Chr5:159324942-159326409	220_sepecail_seed_up	qp1ER5-2, qp1GI5-1
Zm00001d024734	Chr10:85620431-85625034	220_sepecail_seed_up
Zm00001d044685	Chr3:234864889-234867348	220_sepecail_seed_up
Zm00001d029686	Chr1:82711001-82713262	220_sepecail_seed_up
Zm00001d018813	Chr7:5921819-5923051	220_sepecail_seed_up
Zm00001d038689	Chr6:162605299-162610720	220_sepecail_seed_up
Zm00001d033516	Chr1:265277309-265278893	220_sepecail_seed_up
Zm00001d021300	Chr7:148227448-148227942	220_sepecail_seed_up
Zm00001d010796	Chr8:128039610-128045077	220_sepecail_seed_up
Zm00001d044798	Chr9:2671825-2673326	220_sepecail_seed_up
Zm00001d022349	Chr7:175991154-175992245	220_sepecail_seed_up
Zm00001d026319	Chr10:143558820-143563786	220_sepecail_seed_up
Zm00001d028577	Chr1:39677011-39677832	220_sepecail_seed_up
Zm00001d012221	Chr8:170366926-170368457	220_sepecail_seed_up
Zm00001d005506	Chr2:176645346-176648449	220_sepecail_seed_up
Zm00001d029314	Chr1:65618909-65621774	220_sepecail_seed_up
Zm00001d007687	Chr2:237421455-237422773	220_sepecail_seed_up
Zm00001d009600	Chr8:72497718-72508337	220_sepecail_seed_up
Zm00001d012529	Chr8:176119291-176123198	220_sepecail_seed_up
Zm00001d052113	Chr4:180167725-180171484	220_sepecail_seed_up
Zm00001d012091	Chr8:168039290-168040576	220_sepecail_seed_up
Zm00001d052174	Chr4:181715802-181717531	220_sepecail_seed_up
Zm00001d045157	Chr9:14565901-14567590	220_sepecail_seed_up
Zm00001d048612	Chr4:1286635-1292972	220_sepecail_seed_up
Zm00001d045264	Chr9:17435761-17437686	220_sepecail_seed_up
Zm00001d048044	Chr9:148682940-148684179	220_sepecail_seed_up
Zm00001d017046	Chr5:183596128-183610956	220_sepecail_seed_up
Zm00001d035079	Chr6:4023664-4024023	220_sepecail_seed_up
Zm00001d042117	Chr3:151572267-151577836	220_sepecail_seed_up	qp1GI3-1
Zm00001d007097	Chr2:222250044-222250523	220_sepecail_seed_up
Zm00001d005696	Chr2:183690135-183698634	220_sepecail_seed_up
Zm00001d052253	Chr4:184810866-184812137	220_sepecail_seed_up
Zm00001d004762	Chr2:137325937-137330047	220_sepecail_seed_up
Zm00001d044412	Chr3:227443732-227447572	220_sepecail_seed_up
Zm00001d005934	Chr2:193307734-193311021	220_sepecail_seed_up
Zm00001d003148	Chr2:33774188-33778057	220_sepecail_seed_up
Zm00001d030613	Chr1:148632020-148635396	220_sepecail_seed_up
Zm00001d016647	Chr5:171157876-171158745	220_sepecail_seed_up
Zm00001d034501	Chr1:294730026-294731510	220_sepecail_seed_up
Zm00001d045579	Chr9:27180838-27182690	220_sepecail_seed_up
Zm00001d016308	Chr5:156567962-156572617	220_sepecail_seed_up
Zm00001d016438	Chr5:162295105-162296658	220_sepecail_seed_up
Zm00001d051749	Chr4:168776069-168778157	220_sepecail_seed_up
Zm00001d042686	Chr3:176925627-176927183	220_sepecail_seed_up	qp1GI3-1
Zm00001d019542	Chr7:41594773-41601596	220_sepecail_seed_up
Zm00001d010119	Chr8:99981285-99982498	220_sepecail_seed_up
Zm00001d025825	Chr10:130921096-130929124	220_sepecail_seed_up
Zm00001d040117	Chr3:28234385-28236975	220_sepecail_seed_up
Zm00001d012223	Chr8:170387866-170397045	220_sepecail_seed_up
Zm00001d005590	Chr2:180005803-180013761	220_sepecail_seed_up
Zm00001d006884	Chr2:218530917-218536475	220_sepecail_seed_up
Zm00001d042837	Chr3:181628633-181630606	220_sepecail_seed_up
Zm00001d014299	Chr5:40086167-40087889	220_sepecail_seed_up
Zm00001d025090	Chr10:103298536-103301500	220_sepecail_seed_up
Zm00001d002138	Chr2:6519765-6520292	220_sepecail_seed_up
Zm00001d044339	Chr3:225456709-225460729	220_sepecail_seed_up
Zm00001d006470	Chr2:209230535-209236917	220_sepecail_seed_up
Zm00001d029699	Chr1:83058555-83059659	220_sepecail_seed_up
Zm00001d032540	Chr1:229985595-229999137	220_sepecail_seed_up
Zm00001d002699	Chr2:19509745-19511940	220_sepecail_seed_up
Zm00001d028486	Chr1:36754520-36755618	220_sepecail_seed_up
Zm00001d014489	Chr5:50002094-50007362	220_sepecail_seed_up
Zm00001d031120	Chr1:178020480-178025593	220_sepecail_seed_up	qp3RL1-1, qp3SL1-2, qp3TL1-2
Zm00001d026662	Chr10:149592543-149593163	220_sepecail_seed_up
Zm00001d021050	Chr7:141288160-141292427	220_sepecail_seed_up
Zm00001d033902	Chr1:278099004-278099615	220_sepecail_seed_up
Zm00001d046961	Chr9:113240979-113241680	220_sepecail_seed_up
Zm00001d008273	Chr8:3682734-3687115	220_sepecail_seed_up
Zm00001d006682	Chr2:214231999-214235313	220_sepecail_seed_up
Zm00001d048532	Chr9:157944066-157946367	220_sepecail_seed_up
Zm00001d023936	Chr10:30082820-30083380	220_sepecail_seed_up
Zm00001d044459	Chr3:228697874-228702288	220_sepecail_seed_up
Zm00001d012736	Chr8:179522293-179525398	220_sepecail_seed_up
Zm00001d013200	Chr5:6348722-6349831	220_sepecail_seed_up
Zm00001d036759	Chr6:99946589-99956871	220_sepecail_seed_up
Zm00001d012362	Chr8:173025773-173029514	220_sepecail_seed_up
Zm00001d021881	Chr7:165331892-165337693	220_sepecail_seed_up
Zm00001d042481	Chr3:169069262-169072192	220_sepecail_seed_up	qp1GI3-1
Zm00001d038393	Chr6:156266616-156278451	220_sepecail_seed_up
Zm00001d002175	Chr2:7264838-7267531	220_sepecail_seed_up
Zm00001d020932	Chr7:136986209-136988745	220_sepecail_seed_up
Zm00001d025310	Chr10:113838140-113839870	220_sepecail_seed_up
Zm00001d002369	Chr2:11162219-11166257	220_sepecail_seed_up
Zm00001d042812	Chr3:180955995-180958405	220_sepecail_seed_up
Zm00001d043782	Chr3:210069089-210070258	220_sepecail_seed_up
Zm00001d037636	Chr6:132563362-132570425	220_sepecail_seed_up
Zm00001d034968	Chr6:379629-385466	220_sepecail_seed_up
Zm00001d002589	Chr2:16287469-16289962	220_sepecail_seed_up
Zm00001d003793	Chr2:59492106-59495512	220_sepecail_seed_up
Zm00001d027298	Chr1:2154232-2156387	220_sepecail_seed_up
Zm00001d048444	Chr9:156574867-156576575	220_sepecail_seed_up
Zm00001d002522	Chr2:14689077-14689382	220_sepecail_seed_up
Zm00001d035569	Chr6:33989345-33991999	220_sepecail_seed_up
Zm00001d036676	Chr6:97378208-97378813	220_sepecail_seed_up
Zm00001d021777	Chr7:162864817-162867072	220_sepecail_seed_up
Zm00001d002316	Chr2:10157520-10164911	220_sepecail_seed_up
Zm00001d017821	Chr5:207742585-207746674	220_sepecail_seed_up
Zm00001d052733	Chr4:199294141-199296531	220_sepecail_seed_up
Zm00001d021268	Chr7:147335002-147336496	220_sepecail_seed_up
Zm00001d042598	Chr3:173090614-173102955	220_sepecail_seed_up	qp1GI3-1
Zm00001d004578	Chr2:119261511-119268416	220_sepecail_seed_up
Zm00001d032405	Chr1:225600676-225602868	220_sepecail_seed_up
Zm00001d034894	Chr1:304956316-304965176	220_sepecail_seed_up
Zm00001d042359	Chr3:163195349-163196269	220_sepecail_seed_up	qp1GI3-1
Zm00001d051634	Chr4:165270581-165276648	220_sepecail_seed_up
Zm00001d047149	Chr9:120108014-120109480	220_sepecail_seed_up	qp1GI9-1
Zm00001d028566	Chr1:39242181-39247183	220_sepecail_seed_up
Zm00001d043049	Chr3:187419504-187420504	220_sepecail_seed_up
Zm00001d010676	Chr8:123949136-123949753	220_sepecail_seed_up
Zm00001d001961	Chr2:3566924-3567634	220_sepecail_seed_up
Zm00001d049661	Chr4:39030034-39033965	220_sepecail_seed_up
Zm00001d002893	Chr2:26045493-26048383	220_sepecail_seed_up
Zm00001d014752	Chr5:61421025-61421855	220_sepecail_seed_up
Zm00001d002798	Chr2:22943320-22943949	220_sepecail_seed_up
Zm00001d025887	Chr10:133094068-133097996	220_sepecail_seed_up
Zm00001d014494	Chr5:50230172-50230468	220_sepecail_seed_up
Zm00001d047042	Chr9:116427744-116431320	220_sepecail_seed_up
Zm00001d022622	Chr7:181391530-181395150	220_sepecail_seed_up
Zm00001d017207	Chr5:188933076-188937726	220_sepecail_seed_up
Zm00001d039669	Chr3:11471850-11472899	220_sepecail_seed_up
Zm00001d016590	Chr5:168752444-168755159	220_sepecail_seed_up
Zm00001d026490	Chr10:146954113-146960946	220_sepecail_seed_up
Zm00001d037705	Chr6:134515505-134515831	220_sepecail_seed_up
Zm00001d017270	Chr5:191243684-191245128	220_sepecail_seed_up
Zm00001d033055	Chr1:248794392-248798772	220_sepecail_seed_up
Zm00001d016553	Chr5:167128735-167131395	220_sepecail_seed_up
Zm00001d027854	Chr1:15301583-15306925	220_sepecail_seed_up
Zm00001d011193	Chr8:142602686-142607439	220_sepecail_seed_up
Zm00001d040005	Chr3:22637988-22641399	220_sepecail_seed_up
Zm00001d049277	Chr4:24284053-24290303	220_sepecail_seed_up
Zm00001d020858	Chr7:134901536-134904779	220_sepecail_seed_up
Zm00001d030163	Chr1:109742559-109745194	220_sepecail_seed_up
Zm00001d043941	Chr3:214325374-214331106	220_sepecail_seed_up
Zm00001d005829	Chr2:190121537-190123239	220_sepecail_seed_up
Zm00001d037150	Chr6:113956790-113961796	220_sepecail_seed_up
Zm00001d032479	Chr1:228038295-228039122	220_sepecail_seed_up
Zm00001d002364	Chr2:10906553-10907221	220_sepecail_seed_up
Zm00001d002341	Chr2:10606800-10609111	220_sepecail_seed_up
Zm00001d018229	Chr5:217043870-217045452	220_sepecail_seed_up
Zm00001d041684	Chr3:133224190-133225776	220_sepecail_seed_up	qp1GI3-1
Zm00001d023579	Chr10:10649401-10652209	220_sepecail_seed_up
Zm00001d047548	Chr9:134965867-134966361	220_sepecail_seed_up	qp1SL9-1
Zm00001d038746	Chr6:163786743-163788401	220_sepecail_seed_up
Zm00001d047821	Chr9:142594236-142596825	220_sepecail_seed_up	qp2RL9-1
Zm00001d040023	Chr3:23309375-23312957	220_sepecail_seed_up
Zm00001d012494	Chr8:175457337-175459328	220_sepecail_seed_up	qp2SL8-1
Zm00001d018752	Chr7:4246631-4250540	220_sepecail_seed_up
Zm00001d045527	Chr9:25545809-25547272	220_sepecail_seed_up
Zm00001d021885	Chr7:165356591-165357406	220_sepecail_seed_up
Zm00001d036839	Chr6:103351537-103352681	220_sepecail_seed_up
Zm00001d039735	Chr3:13253265-13253804	220_sepecail_seed_up
Zm00001d031286	Chr1:185105070-185105288	220_sepecail_seed_up	qp1ER1-1, qp1RL1-1, qp1SL1-3, qp1TL1-1, qp3RL1-1, qp3SL1-2, qp3TL1-2
Zm00001d016429	Chr5:162109457-162110125	220_sepecail_seed_up
Zm00001d008990	Chr8:29048926-29050926	220_sepecail_seed_up
Zm00001d048503	Chr9:157464001-157467635	220_sepecail_seed_up
Zm00001d025711	Chr10:126996928-126997912	220_sepecail_seed_up
Zm00001d015292	Chr5:82970088-82974239	220_sepecail_seed_up
Zm00001d036489	Chr6:90385335-90387649	220_sepecail_seed_up
Zm00001d043528	Chr3:202844949-202846435	220_sepecail_seed_up
Zm00001d016826	Chr5:177539021-177540697	220_sepecail_seed_up
Zm00001d020519	Chr7:120443727-120445576	220_sepecail_seed_up
Zm00001d042111	Chr3:151328862-151332856	220_sepecail_seed_up	qp1GI3-1
Zm00001d028815	Chr1:47440048-47441026	220_sepecail_seed_up	qp1SL1-2
Zm00001d003276	Chr2:38563122-38565277	220_sepecail_seed_up
Zm00001d002131	Chr2:6428322-6429743	220_sepecail_seed_up
Zm00001d033830	Chr1:275160006-275165400	220_sepecail_seed_up
Zm00001d005302	Chr2:168641662-168642855	220_sepecail_seed_up	qp2GI2-1
Zm00001d009762	Chr8:80083617-80085673	220_sepecail_seed_up
Zm00001d050500	Chr4:93952494-93953258	220_sepecail_seed_up
Zm00001d030941	Chr1:168487036-168487887	220_sepecail_seed_up
Zm00001d025966	Chr10:134986888-134991306	220_sepecail_seed_up
Zm00001d032548	Chr1:230202990-230203968	220_sepecail_seed_up
Zm00001d043889	Chr3:213109041-213112135	220_sepecail_seed_up
Zm00001d031562	Chr1:194370600-194371395	220_sepecail_seed_up
Zm00001d032166	Chr1:215348087-215367330	220_sepecail_seed_up
Zm00001d043198	Chr3:191352959-191357656	220_sepecail_seed_up
Zm00001d026549	Chr10:148006440-148015145	220_sepecail_seed_up
Zm00001d050308	Chr4:80306469-80308553	220_sepecail_seed_up
Zm00001d026014	Chr10:136038819-136049423	220_sepecail_seed_up
Zm00001d019988	Chr7:83010258-83023722	220_sepecail_seed_up
Zm00001d030171	Chr1:110297474-110299921	220_sepecail_seed_up
Zm00001d053895	Chr4:243230105-243233634	220_sepecail_seed_up
Zm00001d037540	Chr6:128726080-128728807	220_sepecail_seed_up
Zm00001d011378	Chr8:148976902-148979037	220_sepecail_seed_up
Zm00001d018641	Chr7:1462744-1464165	220_sepecail_seed_up
Zm00001d016299	Chr5:156137453-156146644	220_sepecail_seed_up
Zm00001d032233	Chr1:218157346-218158260	220_sepecail_seed_up
Zm00001d034944	Chr1:306357091-306362992	220_sepecail_seed_up
Zm00001d025265	Chr10:111794815-111806723	220_sepecail_seed_up
Zm00001d002843	Chr2:24293846-24295521	220_sepecail_seed_up
Zm00001d045390	Chr9:20402633-20404124	220_sepecail_seed_up
Zm00001d044516	Chr3:230686257-230688601	220_sepecail_seed_up
Zm00001d010343	Chr8:110625726-110630782	220_sepecail_seed_up
Zm00001d027907	Chr1:17314485-17317861	220_sepecail_seed_up
Zm00001d002130	Chr2:6422180-6424987	220_sepecail_seed_up
Zm00001d002069	Chr2:5364541-5364798	220_sepecail_seed_up
Zm00001d012478	Chr8:175274675-175275082	220_sepecail_seed_up
Zm00001d040040	Chr3:24347329-24350219	220_sepecail_seed_up
Zm00001d028868	Chr1:49087869-49093033	220_sepecail_seed_up	qp1SL1-2
Zm00001d020828	Chr7:134113060-134114967	220_sepecail_seed_up
Zm00001d031061	Chr1:175170463-175176066	220_sepecail_seed_up
Zm00001d018830	Chr7:6731455-6733751	220_sepecail_seed_up
Zm00001d032999	Chr1:246355067-246357254	220_sepecail_seed_up
Zm00001d012632	Chr8:177517401-177518357	220_sepecail_seed_up
Zm00001d023372	Chr10:4210185-4213497	220_sepecail_seed_up
Zm00001d040625	Chr3:54768172-54773642	220_sepecail_seed_up
Zm00001d033177	Chr1:253028093-253029624	220_sepecail_seed_up
Zm00001d042762	Chr3:179100555-179103315	220_sepecail_seed_up	qp1GI3-1
Zm00001d047797	Chr9:142003891-142008103	220_sepecail_seed_up	qp2RL9-1
Zm00001d035455	Chr6:26712933-26714735	220_sepecail_seed_up
Zm00001d038340	Chr6:154857022-154859451	220_sepecail_seed_up
Zm00001d016696	Chr5:172834215-172837959	220_sepecail_seed_up
Zm00001d000135	LPUQ01000064.1:75416-77421	220_sepecail_seed_up
Zm00001d013615	Chr5:15493285-15495021	220_sepecail_seed_up
Zm00001d003654	Chr2:52014446-52017333	220_sepecail_seed_up
Zm00001d053965	Chr4:244409108-244409662	220_sepecail_seed_up
Zm00001d030556	Chr1:143750002-143752321	220_sepecail_seed_up
Zm00001d012836	Chr5:969717-971009	220_sepecail_seed_up
Zm00001d010622	Chr8:122164068-122168126	220_sepecail_seed_up
Zm00001d039293	Chr3:1167223-1168320	220_sepecail_seed_up
Zm00001d045113	Chr9:13149723-13154901	220_sepecail_seed_up
Zm00001d029869	Chr1:91144009-91144932	220_sepecail_seed_up
Zm00001d044422	Chr3:227572095-227574742	220_sepecail_seed_up
Zm00001d020631	Chr7:125659065-125661508	220_sepecail_seed_up
Zm00001d016105	Chr5:144804711-144808906	220_sepecail_seed_up
Zm00001d023368	Chr10:4183914-4190591	220_sepecail_seed_up
Zm00001d048481	Chr9:157030533-157034917	220_sepecail_seed_up
Zm00001d014278	Chr5:39066404-39076918	220_sepecail_seed_up
Zm00001d045305	Chr9:18542864-18546468	220_sepecail_seed_up
Zm00001d041216	Chr3:105946908-105964472	220_sepecail_seed_up	qp1GI3-1
Zm00001d043354	Chr3:197463158-197466335	220_sepecail_seed_up
Zm00001d012880	Chr5:1564032-1566921	220_sepecail_seed_up
Zm00001d021278	Chr7:147632776-147636889	220_sepecail_seed_up
Zm00001d048066	Chr9:149283435-149286730	220_sepecail_seed_up
Zm00001d022155	Chr7:171391092-171396068	220_sepecail_seed_up
Zm00001d043798	Chr3:210436622-210437891	220_sepecail_seed_up
Zm00001d016008	Chr5:139147655-139156020	220_sepecail_seed_up
Zm00001d026064	Chr10:137389956-137394809	220_sepecail_seed_up
Zm00001d051877	Chr4:173199154-173201246	220_sepecail_seed_up
Zm00001d029597	Chr1:78379499-78391111	220_sepecail_seed_up
Zm00001d029527	Chr1:74787607-74790957	220_sepecail_seed_up
Zm00001d000143	LPUQ01000192.1:266240-271023	220_sepecail_seed_up
Zm00001d014744	Chr5:61241812-61243221	220_sepecail_seed_up
Zm00001d046938	Chr9:111825489-111831688	220_sepecail_seed_up
Zm00001d023259	Chr10:1504630-1506354	220_sepecail_seed_up
Zm00001d035999	Chr6:65217358-65219351	220_sepecail_seed_up
Zm00001d009474	Chr8:66181870-66189883	220_sepecail_seed_up
Zm00001d028919	Chr1:51465066-51470982	220_sepecail_seed_up
Zm00001d010353	Chr8:110723988-110728730	220_sepecail_seed_up
Zm00001d020374	Chr7:110023225-110030221	220_sepecail_seed_up
Zm00001d051193	Chr4:148030454-148036401	220_sepecail_seed_up
Zm00001d005752	Chr2:186198238-186199503	220_sepecail_seed_up
Zm00001d047428	Chr9:129720530-129738070	220_sepecail_seed_up	qp1ER9-1
Zm00001d010971	Chr8:135478420-135486619	220_sepecail_seed_up
Zm00001d046940	Chr9:111957797-111959038	220_sepecail_seed_up
Zm00001d032036	Chr1:210137790-210138853	220_sepecail_seed_up
Zm00001d003878	Chr2:64526539-64530682	220_sepecail_seed_up
Zm00001d028742	Chr1:44975070-44978277	220_sepecail_seed_up
Zm00001d008976	Chr8:28094117-28096573	220_sepecail_seed_up
Zm00001d027937	Chr1:17977813-17985594	220_sepecail_seed_up
Zm00001d040741	Chr3:61277845-61281064	220_sepecail_seed_up
Zm00001d017503	Chr5:197730625-197735534	220_sepecail_seed_up
Zm00001d054067	Chr4:245806161-245807669	220_sepecail_seed_up
Zm00001d030079	Chr1:104118705-104119586	220_sepecail_seed_up
Zm00001d018279	Chr5:217827848-217829970	220_sepecail_seed_up
Zm00001d038563	Chr6:159913154-159914041	220_sepecail_seed_up
Zm00001d002753	Chr2:21682295-21686817	220_sepecail_seed_up
Zm00001d046723	Chr9:103579654-103582402	220_sepecail_seed_up
Zm00001d039255	Chr3:623618-628529	220_sepecail_seed_up
Zm00001d042543	Chr3:171453361-171457431	220_sepecail_seed_up	qp1GI3-1
Zm00001d040120	Chr3:28257656-28258249	220_sepecail_seed_up
Zm00001d013026	Chr5:3433739-3437031	220_sepecail_seed_up
Zm00001d020937	Chr7:137154591-137157038	220_sepecail_seed_up
Zm00001d021901	Chr7:165699754-165700437	220_sepecail_seed_up
Zm00001d015090	Chr5:75184345-75190032	220_sepecail_seed_up
Zm00001d017575	Chr5:200157732-200159935	220_sepecail_seed_up
Zm00001d004437	Chr2:111722006-111723284	220_sepecail_seed_up
Zm00001d020936	Chr7:137150743-137154652	220_sepecail_seed_up
Zm00001d043278	Chr3:194238970-194242113	220_sepecail_seed_up
Zm00001d030220	Chr1:113769645-113772634	220_sepecail_seed_up
Zm00001d045006	Chr9:9851740-9852282	220_sepecail_seed_up
Zm00001d053120	Chr4:214561712-214564106	220_sepecail_seed_up
Zm00001d040466	Chr3:44985546-44989066	220_sepecail_seed_up
Zm00001d010705	Chr8:125143906-125145144	220_sepecail_seed_up
Zm00001d043490	Chr3:201674942-201679628	220_sepecail_seed_up
Zm00001d002837	Chr2:24267675-24271324	220_sepecail_seed_up
Zm00001d015651	Chr5:103229657-103231129	220_sepecail_seed_up
Zm00001d023899	Chr10:27167732-27171648	220_sepecail_seed_up
Zm00001d006659	Chr2:213754814-213755869	220_sepecail_seed_up
Zm00001d047531	Chr9:134014122-134018935	220_sepecail_seed_up
Zm00001d007251	Chr2:225688832-225690463	220_sepecail_seed_up
Zm00001d019698	Chr7:51733454-51740758	220_sepecail_seed_up
Zm00001d049288	Chr4:24524855-24525593	220_sepecail_seed_up
Zm00001d047269	Chr9:124897628-124898960	220_sepecail_seed_up
Zm00001d044273	Chr3:223526343-223543751	220_sepecail_seed_up
Zm00001d019218	Chr7:22313088-22317208	220_sepecail_seed_up
Zm00001d047478	Chr9:131487415-131487951	220_sepecail_seed_up	qp1ER9-1
Zm00001d038843	Chr6:165655159-165656827	220_sepecail_seed_up
Zm00001d030995	Chr1:172452608-172457478	220_sepecail_seed_up
Zm00001d010105	Chr8:99268479-99269686	220_sepecail_seed_up
Zm00001d044033	Chr3:217280240-217282156	220_sepecail_seed_up
Zm00001d002392	Chr2:11811593-11814809	220_sepecail_seed_up
Zm00001d027567	Chr1:8234878-8235877	220_sepecail_seed_up
Zm00001d045050	Chr9:11153344-11157343	220_sepecail_seed_up
Zm00001d002573	Chr2:15738092-15739963	220_sepecail_seed_up
Zm00001d048690	Chr4:3346373-3347902	220_sepecail_seed_up
Zm00001d052118	Chr4:180301898-180302818	220_sepecail_seed_up
Zm00001d049832	Chr4:46988136-47003528	220_sepecail_seed_up
Zm00001d044781	Chr9:2214013-2216380	220_sepecail_seed_up
Zm00001d047559	Chr9:135498629-135502493	220_sepecail_seed_up
Zm00001d027387	Chr1:4133373-4135619	220_sepecail_seed_up
Zm00001d051509	Chr4:160961176-160963697	220_sepecail_seed_up
Zm00001d021387	Chr7:150649030-150650340	220_sepecail_seed_up
Zm00001d051759	Chr4:168950986-168955426	220_sepecail_seed_up
Zm00001d001907	Chr2:2687734-2688264	220_sepecail_seed_up
Zm00001d022421	Chr7:177324035-177325796	220_sepecail_seed_up
Zm00001d053748	Chr4:240407321-240410509	220_sepecail_seed_up
Zm00001d039374	Chr3:2749185-2754443	220_sepecail_seed_up
Zm00001d046261	Chr9:77150413-77154118	220_sepecail_seed_up
Zm00001d006808	Chr2:217126445-217129999	220_sepecail_seed_up
Zm00001d025622	Chr10:124263585-124264328	220_sepecail_seed_up	qp3ER10-1, qp3GI10-1
Zm00001d024379	Chr10:68164948-68165808	220_sepecail_seed_up
Zm00001d003666	Chr2:53218426-53220162	220_sepecail_seed_up
Zm00001d022517	Chr7:179273873-179275691	220_sepecail_seed_up
Zm00001d033922	Chr1:278618558-278620219	220_sepecail_seed_up
Zm00001d029563	Chr1:76518613-76526416	220_sepecail_seed_up
Zm00001d042620	Chr3:174098876-174100586	220_sepecail_seed_up	qp1GI3-1
Zm00001d044921	Chr9:7253981-7254973	220_sepecail_seed_up
Zm00001d004882	Chr2:146379218-146380414	220_sepecail_seed_up
Zm00001d029849	Chr1:89947372-89952516	220_sepecail_seed_up
Zm00001d028630	Chr1:41454240-41456420	220_sepecail_seed_up
Zm00001d041985	Chr3:146596771-146598218	220_sepecail_seed_up	qp1GI3-1
Zm00001d049579	Chr4:35943977-35947765	220_sepecail_seed_up
Zm00001d011644	Chr8:157385847-157391117	220_sepecail_seed_up	qp2RL8-2
Zm00001d016417	Chr5:161761064-161763057	220_sepecail_seed_up
Zm00001d047915	Chr9:145099813-145101252	220_sepecail_seed_up
Zm00001d033700	Chr1:271553471-271553719	220_sepecail_seed_up
Zm00001d026305	Chr10:143264094-143272292	220_sepecail_seed_up
Zm00001d012289	Chr8:171916105-171917804	220_sepecail_seed_up
Zm00001d034869	Chr1:304307771-304308706	220_sepecail_seed_up
Zm00001d034405	Chr1:292041509-292045751	220_sepecail_seed_up
Zm00001d012433	Chr8:174376458-174380066	220_sepecail_seed_up
Zm00001d048538	Chr9:158095961-158098098	220_sepecail_seed_up
Zm00001d038752	Chr6:163885170-163891049	220_sepecail_seed_up
Zm00001d016066	Chr5:142583803-142585050	220_sepecail_seed_up
Zm00001d007195	Chr2:224443511-224453697	220_sepecail_seed_up
Zm00001d052993	Chr4:207980504-207985428	220_sepecail_seed_up
Zm00001d047240	Chr9:123671750-123675886	220_sepecail_seed_up
Zm00001d040793	Chr3:66276384-66278065	220_sepecail_seed_up
Zm00001d020950	Chr7:137491639-137493598	220_sepecail_seed_up
Zm00001d033339	Chr1:259579890-259583075	220_sepecail_seed_up
Zm00001d038060	Chr6:146619927-146621546	220_sepecail_seed_up
Zm00001d038311	Chr6:154175962-154178461	220_sepecail_seed_up
Zm00001d001773	Chr2:477842-481305	220_sepecail_seed_up
Zm00001d004950	Chr2:150216929-150219639	220_sepecail_seed_up
Zm00001d039435	Chr3:4161898-4175012	220_sepecail_seed_up
Zm00001d003925	Chr2:68587601-68592566	220_sepecail_seed_up
Zm00001d020496	Chr7:119111856-119113250	220_sepecail_seed_up
Zm00001d027289	Chr1:1921679-1936497	220_sepecail_seed_up
Zm00001d016518	Chr5:165882713-165895935	220_sepecail_seed_up
Zm00001d053798	Chr4:241317348-241322396	220_sepecail_seed_up
Zm00001d013168	Chr5:5758534-5762512	220_sepecail_seed_up
Zm00001d016740	Chr5:174744881-174745426	220_sepecail_seed_up
Zm00001d002607	Chr2:16643404-16644693	220_sepecail_seed_up
Zm00001d003768	Chr2:58219346-58220064	220_sepecail_seed_up
Zm00001d037097	Chr6:112036186-112037588	220_sepecail_seed_up
Zm00001d029619	Chr1:79902963-79905134	220_sepecail_seed_up
Zm00001d029801	Chr1:87469723-87475392	220_sepecail_seed_up
Zm00001d029701	Chr1:83132970-83133833	220_sepecail_seed_up
Zm00001d025557	Chr10:122317131-122325516	220_sepecail_seed_up
Zm00001d007848	Chr2:240835870-240838408	220_sepecail_seed_up
Zm00001d010490	Chr8:117575051-117587415	220_sepecail_seed_up
Zm00001d017396	Chr5:194479238-194479983	220_sepecail_seed_up
Zm00001d026103	Chr10:138505840-138514371	220_sepecail_seed_up
Zm00001d006903	Chr2:219055703-219060686	220_sepecail_seed_up
Zm00001d043428	Chr3:199525342-199532354	220_sepecail_seed_up
Zm00001d002558	Chr2:15317803-15318606	220_sepecail_seed_up
Zm00001d012318	Chr8:172351093-172353211	220_sepecail_seed_up
Zm00001d018305	Chr5:218213866-218216075	220_sepecail_seed_up
Zm00001d006516	Chr2:210340702-210341364	220_sepecail_seed_up
Zm00001d030262	Chr1:117245700-117246281	220_sepecail_seed_up
Zm00001d034082	Chr1:283604361-283606746	220_sepecail_seed_up
Zm00001d027846	Chr1:15060190-15063033	220_sepecail_seed_up
Zm00001d041387	Chr3:115337244-115338278	220_sepecail_seed_up	qp1GI3-1
Zm00001d037999	Chr6:144762649-144763524	220_sepecail_seed_up
Zm00001d017947	Chr5:210665706-210667821	220_sepecail_seed_up
Zm00001d042962	Chr3:184999153-185011550	220_sepecail_seed_up
Zm00001d030235	Chr1:115181093-115183515	220_sepecail_seed_up
Zm00001d031131	Chr1:178922269-178923900	220_sepecail_seed_up	qp3RL1-1, qp3SL1-2, qp3TL1-2
Zm00001d053119	Chr4:214489373-214495402	220_sepecail_seed_up
Zm00001d034561	Chr1:296363993-296366195	220_sepecail_seed_up
Zm00001d047267	Chr9:124873558-124875069	220_sepecail_seed_up
Zm00001d021774	Chr7:162832732-162834139	220_sepecail_seed_up
Zm00001d003658	Chr2:52836039-52839059	220_sepecail_seed_up
Zm00001d006788	Chr2:216679787-216681518	220_sepecail_seed_up
Zm00001d003659	Chr2:52839413-52844416	220_sepecail_seed_up
Zm00001d052376	Chr4:188525182-188530268	220_sepecail_seed_up
Zm00001d046919	Chr9:110691826-110696403	220_sepecail_seed_up
Zm00001d018792	Chr7:5330584-5347005	220_sepecail_seed_up
Zm00001d007932	Chr2:243376655-243381495	220_sepecail_seed_up
Zm00001d008540	Chr8:12307835-12308398	220_sepecail_seed_up
Zm00001d031375	Chr1:187631492-187632082	220_sepecail_seed_up
Zm00001d053725	Chr4:239886491-239899381	220_sepecail_seed_up
Zm00001d021789	Chr7:163020921-163026932	220_sepecail_seed_up
Zm00001d037544	Chr6:128804148-128806658	220_sepecail_seed_up
Zm00001d053972	Chr4:244497283-244500068	220_sepecail_seed_up
Zm00001d007915	Chr2:242378970-242381400	220_sepecail_seed_up
Zm00001d048843	Chr4:6233384-6234460	220_sepecail_seed_up
Zm00001d034279	Chr1:288410720-288412651	220_sepecail_seed_up
Zm00001d021831	Chr7:164100462-164102432	220_sepecail_seed_up
Zm00001d034313	Chr1:288967922-288970494	220_sepecail_seed_up
Zm00001d003321	Chr2:40129192-40131783	220_sepecail_seed_up
Zm00001d039011	Chr6:168696882-168697316	220_sepecail_seed_up
Zm00001d034373	Chr1:291111822-291114965	220_sepecail_seed_up
Zm00001d038205	Chr6:151484233-151503688	220_sepecail_seed_up
Zm00001d017537	Chr5:198956550-198960993	220_sepecail_seed_up
Zm00001d044383	Chr3:226546412-226548966	220_sepecail_seed_up
Zm00001d017101	Chr5:185440354-185443605	220_sepecail_seed_up
Zm00001d006195	Chr2:201274832-201276496	220_sepecail_seed_up	qp2ER2-1
Zm00001d047685	Chr9:139303278-139304405	220_sepecail_seed_up
Zm00001d027824	Chr1:14585540-14587374	220_sepecail_seed_up
Zm00001d039039	Chr6:169026421-169029775	220_sepecail_seed_up
Zm00001d013895	Chr5:24089489-24093556	220_sepecail_seed_up
Zm00001d006833	Chr2:217560125-217561830	220_sepecail_seed_up
Zm00001d052731	Chr4:199254071-199256122	220_sepecail_seed_up
Zm00001d035097	Chr6:5178432-5182053	220_sepecail_seed_up
Zm00001d032045	Chr1:210458385-210460255	220_sepecail_seed_up
Zm00001d037956	Chr6:143537506-143539305	220_sepecail_seed_up
Zm00001d053234	Chr4:221211009-221213468	220_sepecail_seed_up
Zm00001d048561	Chr9:158743478-158744834	220_sepecail_seed_up
Zm00001d051808	Chr4:170140144-170142633	220_sepecail_seed_up
Zm00001d023941	Chr10:30402000-30405639	220_sepecail_seed_up
Zm00001d025541	Chr10:121757459-121758886	220_sepecail_seed_up
Zm00001d028230	Chr1:27307350-27313346	220_sepecail_seed_up
Zm00001d005359	Chr2:170959556-170961867	220_sepecail_seed_up
Zm00001d029940	Chr1:95770465-95771190	220_sepecail_seed_up
Zm00001d002488	Chr2:13774186-13774704	220_sepecail_seed_up
Zm00001d008409	Chr8:8013677-8016415	220_sepecail_seed_up
Zm00001d031380	Chr1:187898894-187899472	220_sepecail_seed_up
Zm00001d044291	Chr3:224387800-224393287	220_sepecail_seed_up
Zm00001d028361	Chr1:32068552-32072460	220_sepecail_seed_up
Zm00001d010220	Chr8:104634542-104636543	220_sepecail_seed_up
Zm00001d002063	Chr2:5176357-5177787	220_sepecail_seed_up
Zm00001d024672	Chr10:83125173-83126249	220_sepecail_seed_up
Zm00001d038494	Chr6:158547372-158556691	220_sepecail_seed_up
Zm00001d012586	Chr8:176924486-176926599	220_sepecail_seed_up
Zm00001d032617	Chr1:232182349-232184252	220_sepecail_seed_up
Zm00001d028211	Chr1:26525210-26529825	220_sepecail_seed_up
Zm00001d018781	Chr7:5083804-5085903	220_sepecail_seed_up
Zm00001d013947	Chr5:25632561-25633358	220_sepecail_seed_up
Zm00001d022434	Chr7:177646176-177649676	220_sepecail_seed_up
Zm00001d008970	Chr8:27765896-27767872	220_sepecail_seed_up
Zm00001d006081	Chr2:197580361-197581317	220_sepecail_seed_up
Zm00001d020002	Chr7:84827006-84838816	220_sepecail_seed_up
Zm00001d033636	Chr1:269338179-269338349	220_sepecail_seed_up
Zm00001d022448	Chr7:177934414-177935067	220_sepecail_seed_up
Zm00001d014722	Chr5:60563835-60565313	220_sepecail_seed_up
Zm00001d005819	Chr2:189677194-189677646	220_sepecail_seed_up
Zm00001d048832	Chr4:6126471-6129770	220_sepecail_seed_up
Zm00001d013743	Chr5:19054731-19055414	220_sepecail_seed_up
Zm00001d035989	Chr6:64968486-64975065	220_sepecail_seed_up
Zm00001d026104	Chr10:138534395-138535885	220_sepecail_seed_up
Zm00001d042135	Chr3:152759924-152768979	220_sepecail_seed_up	qp1GI3-1
Zm00001d020887	Chr7:135474565-135477046	220_sepecail_seed_up
Zm00001d002642	Chr2:17897820-17900567	220_sepecail_seed_up
Zm00001d047416	Chr9:129472369-129472689	220_sepecail_seed_up	qp1ER9-1
Zm00001d026088	Chr10:138129427-138138311	220_sepecail_seed_up
Zm00001d002109	Chr2:6040734-6041309	220_sepecail_seed_up
Zm00001d039672	Chr3:11567055-11567825	220_sepecail_seed_up
Zm00001d037188	Chr6:115076146-115077396	220_sepecail_seed_up
Zm00001d003937	Chr2:70442887-70460767	220_sepecail_seed_up
Zm00001d052932	Chr4:205269595-205274287	220_sepecail_seed_up
Zm00001d047399	Chr9:128746690-128751615	220_sepecail_seed_up
Zm00001d031933	Chr1:207276632-207281619	220_sepecail_seed_up
Zm00001d018742	Chr7:3845026-3851209	220_sepecail_seed_up
Zm00001d053926	Chr4:243692664-243693167	220_sepecail_seed_up
Zm00001d052103	Chr4:179678569-179682211	220_sepecail_seed_up
Zm00001d036533	Chr6:91324082-91328565	220_sepecail_seed_up
Zm00001d027570	Chr1:8280558-8285255	220_sepecail_seed_up
Zm00001d034887	Chr1:304719959-304724455	220_sepecail_seed_up
Zm00001d001850	Chr2:1914398-1919938	220_sepecail_seed_up
Zm00001d003509	Chr2:46242467-46247628	220_sepecail_seed_up
Zm00001d053117	Chr4:214448821-214449765	220_sepecail_seed_up
Zm00001d037713	Chr6:134933417-134935896	220_sepecail_seed_up
Zm00001d010651	Chr8:122974459-122974956	220_sepecail_seed_up	qp3RL8-1
Zm00001d024294	Chr10:62512731-62514813	220_sepecail_seed_up
Zm00001d007845	Chr2:240825166-240826893	220_sepecail_seed_up
Zm00001d019628	Chr7:46879498-46880774	220_sepecail_seed_up
Zm00001d015198	Chr5:78935507-78936436	220_sepecail_seed_up
Zm00001d034124	Chr1:284539992-284543955	220_sepecail_seed_up
Zm00001d032332	Chr1:222796870-222798578	220_sepecail_seed_up
Zm00001d044635	Chr3:233750694-233751206	220_sepecail_seed_up
Zm00001d012813	Chr5:703106-704530	220_sepecail_seed_up
Zm00001d029537	Chr1:75321715-75323337	220_sepecail_seed_up
Zm00001d030795	Chr1:160029616-160033712	220_sepecail_seed_up
Zm00001d034836	Chr1:303454791-303456205	220_sepecail_seed_up
Zm00001d002854	Chr2:24772447-24776140	220_sepecail_seed_up
Zm00001d040606	Chr3:53035908-53040506	220_sepecail_seed_up
Zm00001d052991	Chr4:207876148-207879557	220_sepecail_seed_up
Zm00001d030894	Chr1:166194776-166197012	220_sepecail_seed_up
Zm00001d038586	Chr6:160544165-160544485	220_sepecail_seed_up
Zm00001d011880	Chr8:163862708-163865205	220_sepecail_seed_up
Zm00001d028214	Chr1:26610563-26614024	220_sepecail_seed_up
Zm00001d018335	Chr5:218656526-218660119	220_sepecail_seed_up
Zm00001d000307	LPUQ01000106.1:61610-62569	220_sepecail_seed_up
Zm00001d027598	Chr1:8677635-8679500	220_sepecail_seed_up
Zm00001d006520	Chr2:210399298-210402238	220_sepecail_seed_up
Zm00001d032694	Chr1:234842943-234845229	220_sepecail_seed_up
Zm00001d001806	Chr2:1258169-1262749	220_sepecail_seed_up
Zm00001d012673	Chr8:178372943-178378074	220_sepecail_seed_up
Zm00001d008954	Chr8:26894967-26904334	220_sepecail_seed_up
Zm00001d033271	Chr1:256837542-256838792	220_sepecail_seed_up
Zm00001d015330	Chr5:84783440-84783814	220_sepecail_seed_up
Zm00001d038328	Chr6:154621237-154627300	220_sepecail_seed_up
Zm00001d011023	Chr8:136988544-136989134	220_sepecail_seed_up
Zm00001d018247	Chr5:217371258-217372112	220_sepecail_seed_up
Zm00001d015092	Chr5:75195775-75197572	220_sepecail_seed_up
Zm00001d038902	Chr6:166729578-166735664	220_sepecail_seed_up
Zm00001d032475	Chr1:227990837-227991226	220_sepecail_seed_up
Zm00001d051461	Chr4:159541879-159543702	220_sepecail_seed_up
Zm00001d028102	Chr1:23004511-23008536	220_sepecail_seed_up
Zm00001d018206	Chr5:216589277-216592402	220_sepecail_seed_up
Zm00001d031443	Chr1:190264315-190265262	220_sepecail_seed_up
Zm00001d017086	Chr5:184913749-184914231	220_sepecail_seed_up
Zm00001d047687	Chr9:139353622-139355151	220_sepecail_seed_up
Zm00001d043165	Chr3:190401243-190404572	220_sepecail_seed_up
Zm00001d006180	Chr2:200830545-200833132	220_sepecail_seed_up	qp2ER2-1
Zm00001d038299	Chr6:153761010-153764311	220_sepecail_seed_up
Zm00001d018615	Chr7:1022757-1026799	220_sepecail_seed_up
Zm00001d047917	Chr9:145316019-145318700	220_sepecail_seed_up
Zm00001d014011	Chr5:28545551-28551393	220_sepecail_seed_up
Zm00001d039218	Chr6:173060926-173064481	220_sepecail_seed_up
Zm00001d003751	Chr2:57534253-57535567	220_sepecail_seed_up
Zm00001d013463	Chr5:12114820-12127510	220_sepecail_seed_up
Zm00001d025581	Chr10:122918234-122920021	220_sepecail_seed_up	qp3ER10-1, qp3GI10-1
Zm00001d051387	Chr4:156767880-156770006	220_sepecail_seed_up
Zm00001d011533	Chr8:153698575-153703961	220_sepecail_seed_up
Zm00001d028653	Chr1:41833738-41838204	220_sepecail_seed_up
Zm00001d025148	Chr10:106588447-106589106	220_sepecail_seed_up
Zm00001d035053	Chr6:3271721-3274263	220_sepecail_seed_up
Zm00001d035717	Chr6:42705454-42708241	220_sepecail_seed_up
Zm00001d003967	Chr2:72663143-72665832	220_sepecail_seed_up
Zm00001d038476	Chr6:158313985-158316132	220_sepecail_seed_up
Zm00001d000396	LPUQ01000172.1:7834-11320	220_sepecail_seed_up
Zm00001d021614	Chr7:158107602-158111238	220_sepecail_seed_up
Zm00001d003572	Chr2:48477271-48491185	220_sepecail_seed_up
Zm00001d048311	Chr9:154421758-154426112	220_sepecail_seed_up	qp1SL9-2
Zm00001d031963	Chr1:208073597-208078429	220_sepecail_seed_up
Zm00001d015930	Chr5:132527912-132538160	220_sepecail_seed_up
Zm00001d036370	Chr6:85905987-85906962	220_sepecail_seed_up
Zm00001d008237	Chr8:2224750-2226261	220_sepecail_seed_up
Zm00001d019527	Chr7:40265313-40267858	220_sepecail_seed_up
Zm00001d016193	Chr5:149830371-149856132	220_sepecail_seed_up
Zm00001d048562	Chr9:158799848-158813205	220_sepecail_seed_up
Zm00001d035481	Chr6:28892826-28895114	220_sepecail_seed_up
Zm00001d040112	Chr3:27973901-27974206	220_sepecail_seed_up
Zm00001d037338	Chr6:122053512-122056730	220_sepecail_seed_up
Zm00001d006382	Chr2:206162736-206214491	220_sepecail_seed_up
Zm00001d019587	Chr7:44885545-44893296	220_sepecail_seed_up
Zm00001d007702	Chr2:237752042-237755092	220_sepecail_seed_up
Zm00001d002503	Chr2:14159122-14168043	220_sepecail_seed_up
Zm00001d035067	Chr6:3702448-3703809	220_sepecail_seed_up
Zm00001d019981	Chr7:81821997-81825706	220_sepecail_seed_up
Zm00001d020769	Chr7:131678626-131700543	220_sepecail_seed_up
Zm00001d007081	Chr2:221845580-221853609	220_sepecail_seed_up
Zm00001d030856	Chr1:163637977-163639965	220_sepecail_seed_up
Zm00001d017597	Chr5:201217982-201223628	220_sepecail_seed_up
Zm00001d022509	Chr7:179102699-179103211	220_sepecail_seed_up
Zm00001d037385	Chr6:123966376-123968604	220_sepecail_seed_up
Zm00001d048945	Chr4:10445794-10449110	220_sepecail_seed_up
Zm00001d039183	Chr6:172092066-172094056	220_sepecail_seed_up
Zm00001d020512	Chr7:119803166-119808874	220_sepecail_seed_up
Zm00001d015397	Chr5:88306260-88306964	220_sepecail_seed_up
Zm00001d024368	Chr10:67244941-67245144	220_sepecail_seed_up
Zm00001d015917	Chr5:131162542-131163113	220_sepecail_seed_up
Zm00001d028185	Chr1:25738664-25741208	220_sepecail_seed_up
Zm00001d011397	Chr8:149488689-149490233	220_sepecail_seed_up
Zm00001d034854	Chr1:303819736-303820083	220_sepecail_seed_up
Zm00001d046026	Chr9:56173352-56177249	220_sepecail_seed_up
Zm00001d031270	Chr1:184550117-184551424	220_sepecail_seed_up	qp1ER1-1, qp1RL1-1, qp1SL1-3, qp1TL1-1, qp3RL1-1, qp3SL1-2, qp3TL1-2
Zm00001d038578	Chr6:160391004-160393071	220_sepecail_seed_up
Zm00001d006910	Chr2:219224627-219227525	220_sepecail_seed_up
Zm00001d034934	Chr1:306090107-306097264	220_sepecail_seed_up
Zm00001d026605	Chr10:148895982-148898783	220_sepecail_seed_up
Zm00001d035723	Chr6:43293215-43297233	220_sepecail_seed_up
Zm00001d042271	Chr3:158431658-158433164	220_sepecail_seed_up	qp1GI3-1
Zm00001d020042	Chr7:88407372-88408043	220_sepecail_seed_up
Zm00001d027674	Chr1:10755659-10757365	220_sepecail_seed_up
Zm00001d015412	Chr5:89090290-89091195	220_sepecail_seed_up
Zm00001d044016	Chr3:216679147-216698259	220_sepecail_seed_up
Zm00001d049762	Chr4:43591067-43596377	220_sepecail_seed_up
Zm00001d049073	Chr4:14842710-14847670	220_sepecail_seed_up
Zm00001d037288	Chr6:119518115-119519495	220_sepecail_seed_up
Zm00001d032372	Chr1:224206626-224207189	220_sepecail_seed_up
Zm00001d045517	Chr9:25249729-25252528	220_sepecail_seed_up
Zm00001d029648	Chr1:81308232-81312047	220_sepecail_seed_up
Zm00001d037494	Chr6:127256992-127257723	220_sepecail_seed_up
Zm00001d033360	Chr1:260210676-260214875	220_sepecail_seed_up
Zm00001d027754	Chr1:12672174-12674629	220_sepecail_seed_up
Zm00001d038529	Chr6:159350688-159355063	220_sepecail_seed_up
Zm00001d002966	Chr2:28255272-28260128	220_sepecail_seed_up
Zm00001d048899	Chr4:7354895-7358497	220_sepecail_seed_up
Zm00001d021379	Chr7:150380281-150388648	220_sepecail_seed_up
Zm00001d014445	Chr5:47372483-47391812	220_sepecail_seed_up
Zm00001d010899	Chr8:132496390-132499200	220_sepecail_seed_up
Zm00001d005038	Chr2:155403486-155405109	220_sepecail_seed_up
Zm00001d047017	Chr9:115421894-115424005	220_sepecail_seed_up
Zm00001d010430	Chr8:114708506-114709489	220_sepecail_seed_up
Zm00001d006521	Chr2:210455427-210458297	220_sepecail_seed_up
Zm00001d044156	Chr3:220678000-220680745	220_sepecail_seed_up
Zm00001d016811	Chr5:176930372-176936129	220_sepecail_seed_up
Zm00001d050132	Chr4:68202250-68205876	220_sepecail_seed_up
Zm00001d037503	Chr6:127564113-127574808	220_sepecail_seed_up
Zm00001d004649	Chr2:125603869-125605944	220_sepecail_seed_up
Zm00001d013419	Chr5:10874244-10878022	220_sepecail_seed_up
Zm00001d015420	Chr5:89297902-89299723	220_sepecail_seed_up
Zm00001d051172	Chr4:147112461-147115250	220_sepecail_seed_up
Zm00001d049258	Chr4:23374699-23376345	220_sepecail_seed_up
Zm00001d047840	Chr9:143017079-143020101	220_sepecail_seed_up	qp2RL9-1
Zm00001d033998	Chr1:280693063-280693464	220_sepecail_seed_up
Zm00001d037495	Chr6:127258380-127262098	220_sepecail_seed_up
Zm00001d043822	Chr3:210979072-210991884	220_sepecail_seed_up
Zm00001d003021	Chr2:29666263-29670199	220_sepecail_seed_up
Zm00001d021443	Chr7:152347904-152348198	220_sepecail_seed_up
Zm00001d029136	Chr1:60086049-60093428	220_sepecail_seed_up
Zm00001d051598	Chr4:164063973-164065253	220_sepecail_seed_up
Zm00001d023461	Chr10:6299146-6299676	220_sepecail_seed_up	qp1RL10-1, qp1TL10-1
Zm00001d032353	Chr1:223545282-223577431	220_sepecail_seed_up
Zm00001d033778	Chr1:273543247-273545205	220_sepecail_seed_up
Zm00001d038585	Chr6:160539493-160540155	220_sepecail_seed_up
Zm00001d011932	Chr8:164811359-164812930	220_sepecail_seed_up
Zm00001d048070	Chr9:149343171-149346943	220_sepecail_seed_up
Zm00001d013017	Chr5:3238420-3241075	220_sepecail_seed_up
Zm00001d037012	Chr6:108976979-108978500	220_sepecail_seed_up
Zm00001d040362	Chr3:40080595-40084385	220_sepecail_seed_up
Zm00001d029238	Chr1:63325315-63328026	220_sepecail_seed_up
Zm00001d026284	Chr10:142767423-142768557	220_sepecail_seed_up
Zm00001d009619	Chr8:73563517-73564793	220_sepecail_seed_up
Zm00001d041346	Chr3:113860754-113865747	220_sepecail_seed_up	qp1GI3-1
Zm00001d008968	Chr8:27760205-27761182	220_sepecail_seed_up
Zm00001d012025	Chr8:166729021-166729938	220_sepecail_seed_up
Zm00001d031163	Chr1:180291502-180295682	220_sepecail_seed_up	qp3RL1-1, qp3SL1-2, qp3TL1-2
Zm00001d008528	Chr8:11883571-11885380	220_sepecail_seed_up
Zm00001d053859	Chr4:242396086-242396676	220_sepecail_seed_up
Zm00001d032423	Chr1:225974748-225976009	220_sepecail_seed_up
Zm00001d049995	Chr4:58642687-58647338	220_sepecail_seed_up
Zm00001d046652	Chr9:100613423-100616851	220_sepecail_seed_up
Zm00001d034689	Chr1:300057445-300062985	220_sepecail_seed_up
Zm00001d029286	Chr1:64849409-64853265	220_sepecail_seed_up
Zm00001d036425	Chr6:87897599-87902270	220_sepecail_seed_up
Zm00001d013725	Chr5:18631981-18633840	220_sepecail_seed_up
Zm00001d052112	Chr4:180147356-180150053	220_sepecail_seed_up
Zm00001d046748	Chr9:104330660-104332736	220_sepecail_seed_up
Zm00001d002834	Chr2:24246750-24247433	220_sepecail_seed_up
Zm00001d002865	Chr2:24999708-25004968	220_sepecail_seed_up
Zm00001d007875	Chr2:241468413-241470277	220_sepecail_seed_up
Zm00001d023446	Chr10:5747841-5749899	220_sepecail_seed_up	qp1RL10-1, qp1TL10-1
Zm00001d020585	Chr7:123712201-123712512	220_sepecail_seed_up
Zm00001d009337	Chr8:56928505-56950296	220_sepecail_seed_up
Zm00001d026593	Chr10:148637522-148656835	220_sepecail_seed_up
Zm00001d028725	Chr1:44361606-44365357	220_sepecail_seed_up
Zm00001d050530	Chr4:97418143-97420271	220_sepecail_seed_up
Zm00001d027287	Chr1:1835495-1836895	220_sepecail_seed_up
Zm00001d022465	Chr7:178207068-178212475	220_sepecail_seed_up
Zm00001d042115	Chr3:151475345-151475560	220_sepecail_seed_up	qp1GI3-1
Zm00001d031651	Chr1:197393450-197395554	220_sepecail_seed_up
Zm00001d036482	Chr6:90169969-90174190	220_sepecail_seed_up
Zm00001d044727	Chr9:589865-590656	220_sepecail_seed_up
Zm00001d021708	Chr7:160898620-160903491	220_sepecail_seed_up
Zm00001d013709	Chr5:18220021-18227041	220_sepecail_seed_up
Zm00001d036613	Chr6:94473770-94496176	220_sepecail_seed_up
Zm00001d010610	Chr8:121822415-121825887	220_sepecail_seed_up
Zm00001d015459	Chr5:91459227-91463857	220_sepecail_seed_up
Zm00001d011433	Chr8:150402349-150407215	220_sepecail_seed_up
Zm00001d020521	Chr7:120459067-120461400	220_sepecail_seed_up
Zm00001d012351	Chr8:172912446-172913614	220_sepecail_seed_up
Zm00001d008817	Chr8:21509525-21515943	220_sepecail_seed_up
Zm00001d017189	Chr5:188331294-188361493	220_sepecail_seed_up
Zm00001d006010	Chr2:195228750-195230170	220_sepecail_10_up
Zm00001d045431	Chr9:21923413-21927989	220_sepecail_10_up
Zm00001d033612	Chr1:268595955-268596485	220_sepecail_10_up
Zm00001d048710	Chr4:3837797-3839930	220_sepecail_10_up
Zm00001d042930	Chr3:184418117-184418903	220_sepecail_10_up
Zm00001d025833	Chr10:131304078-131306002	220_sepecail_10_up
Zm00001d044874	Chr9:6096248-6097444	220_sepecail_10_up
Zm00001d037453	Chr6:125870108-125872775	220_sepecail_10_up
Zm00001d013494	Chr5:12718250-12718810	220_sepecail_10_up
Zm00001d052532	Chr4:192393400-192396824	220_sepecail_10_up
Zm00001d038741	Chr6:163651425-163652698	220_sepecail_10_up
Zm00001d006365	Chr2:205733931-205735679	220_sepecail_10_up
Zm00001d025753	Chr10:128400712-128402032	220_sepecail_10_up
Zm00001d008287	Chr8:4114922-4117752	220_sepecail_10_up
Zm00001d012591	Chr8:176955466-176958213	220_sepecail_10_up
Zm00001d034678	Chr1:299619441-299623771	220_sepecail_10_up
Zm00001d023994	Chr10:35174831-35179918	220_sepecail_10_up
Zm00001d003257	Chr2:38091293-38098388	220_sepecail_10_up
Zm00001d053633	Chr4:237652430-237654962	220_sepecail_10_up
Zm00001d030557	Chr1:143971165-143976422	220_sepecail_10_up
Zm00001d044042	Chr3:217573164-217581039	220_sepecail_10_up
Zm00001d018829	Chr7:6686761-6700152	220_sepecail_10_up
Zm00001d031292	Chr1:185477807-185478616	220_sepecail_10_up	qp1ER1-1, qp1RL1-1, qp1SL1-3, qp1TL1-1
Zm00001d029091	Chr1:57485976-57493258	220_sepecail_10_up
Zm00001d047608	Chr9:136965576-136979812	220_sepecail_10_up
Zm00001d017121	Chr5:186104976-186109690	220_sepecail_10_up
Zm00001d033369	Chr1:260633725-260634703	220_sepecail_10_up
Zm00001d048176	Chr9:151547408-151550218	220_sepecail_10_up
Zm00001d020910	Chr7:136264881-136266357	220_sepecail_10_up
Zm00001d031209	Chr1:182293107-182294953	220_sepecail_10_up	qp1ER1-1, qp1RL1-1, qp1SL1-3, qp1TL1-1, qp3RL1-1, qp3SL1-2, qp3TL1-2
Zm00001d011099	Chr8:139011948-139022404	220_sepecail_10_up
Zm00001d042023	Chr3:147720689-147722899	220_sepecail_10_up	qp1GI3-1
Zm00001d043511	Chr3:202355009-202361480	220_sepecail_10_up
Zm00001d003817	Chr2:60752443-60763179	220_sepecail_10_up
Zm00001d052748	Chr4:199642595-199648641	220_sepecail_10_up
Zm00001d021908	Chr7:165767637-165773400	220_sepecail_10_up
Zm00001d015992	Chr5:137788352-137823207	220_sepecail_10_up
Zm00001d006185	Chr2:200996430-200999253	220_sepecail_10_up	qp2ER2-1
Zm00001d016098	Chr5:144501076-144502820	220_sepecail_10_up
Zm00001d047479	Chr9:131494599-131498207	220_sepecail_10_up	qp1ER9-1
Zm00001d027441	Chr1:5431259-5434466	220_sepecail_10_up
Zm00001d010586	Chr8:121034171-121034963	220_sepecail_10_up
Zm00001d002543	Chr2:15068321-15068632	220_sepecail_10_up
Zm00001d009774	Chr8:80508328-80511529	220_sepecail_10_up
Zm00001d031913	Chr1:206640378-206642606	220_sepecail_10_up
Zm00001d044212	Chr3:221942241-221944571	220_sepecail_10_up
Zm00001d045458	Chr9:23018536-23019558	220_sepecail_10_up
Zm00001d043390	Chr3:198588278-198589171	220_sepecail_10_up
Zm00001d031701	Chr1:198847487-198849568	220_sepecail_10_up
Zm00001d017399	Chr5:194914731-194921330	220_sepecail_10_up
Zm00001d006476	Chr2:209512508-209518574	220_sepecail_10_up
Zm00001d016660	Chr5:171710734-171711252	220_sepecail_10_up
Zm00001d048235	Chr9:152943120-152954727	220_sepecail_10_up	qp3SL9-1, qp3TL9-1
Zm00001d002262	Chr2:9128245-9128913	220_sepecail_10_up
Zm00001d010736	Chr8:126378027-126380486	220_sepecail_10_up
Zm00001d007514	Chr2:233610031-233611578	220_sepecail_10_up
Zm00001d047981	Chr9:147117784-147120247	220_sepecail_10_up
Zm00001d038686	Chr6:162595881-162598103	220_sepecail_10_up
Zm00001d008189	Chr8:750335-754216	220_sepecail_10_up
Zm00001d004705	Chr2:132347742-132349421	220_sepecail_10_up
Zm00001d044650	Chr3:234077205-234079099	220_sepecail_10_up
Zm00001d038772	Chr6:164180911-164182075	220_sepecail_10_up
Zm00001d041353	Chr3:114000176-114013919	220_sepecail_10_up	qp1GI3-1
Zm00001d042040	Chr3:148150416-148156394	220_sepecail_10_up	qp1GI3-1
Zm00001d040028	Chr3:23433456-23434226	220_sepecail_10_up
Zm00001d023901	Chr10:27251530-27252715	220_sepecail_10_up
Zm00001d044290	Chr3:224362586-224370568	220_sepecail_10_up
Zm00001d052772	Chr4:200356259-200356771	220_sepecail_10_up
Zm00001d006775	Chr2:216401157-216401651	220_sepecail_10_up
Zm00001d031908	Chr1:206405716-206408991	220_sepecail_10_up
Zm00001d048868	Chr4:6760654-6765415	220_sepecail_10_up
Zm00001d037576	Chr6:130116712-130119868	220_sepecail_10_up
Zm00001d011130	Chr8:139920304-139924414	220_sepecail_10_up
Zm00001d028782	Chr1:46316119-46319693	220_sepecail_10_up	qp1SL1-2
Zm00001d025268	Chr10:111867459-111872204	220_sepecail_10_up
Zm00001d033231	Chr1:255266246-255275500	220_sepecail_10_up
Zm00001d013940	Chr5:25518163-25523534	220_sepecail_10_up
Zm00001d002658	Chr2:18550415-18564104	220_sepecail_10_up
Zm00001d013242	Chr5:6934017-6937646	220_sepecail_10_up
Zm00001d052205	Chr4:183198594-183199541	220_sepecail_10_up
Zm00001d049441	Chr4:30362045-30373591	220_sepecail_10_up
Zm00001d043727	Chr3:208452423-208456825	220_sepecail_10_up
Zm00001d051860	Chr4:172525431-172528349	220_sepecail_10_up
Zm00001d008435	Chr8:8639917-8642774	220_sepecail_10_up
Zm00001d050082	Chr4:64847021-64848362	220_sepecail_10_up
Zm00001d024886	Chr10:92761097-92763080	220_sepecail_10_up
Zm00001d006417	Chr2:207291140-207302436	220_sepecail_10_up
Zm00001d010727	Chr8:126049914-126051817	220_sepecail_10_up
Zm00001d027769	Chr1:13177255-13183634	220_sepecail_10_up
Zm00001d048308	Chr9:154292378-154297178	220_sepecail_10_up	qp1SL9-2
Zm00001d035270	Chr6:18835384-18859581	220_sepecail_10_up
Zm00001d015008	Chr5:72033745-72039909	220_sepecail_10_up
Zm00001d049252	Chr4:22932092-22935601	220_sepecail_10_up
Zm00001d026278	Chr10:142737422-142739168	220_sepecail_10_up
Zm00001d043653	Chr3:206093166-206100268	220_sepecail_10_up
Zm00001d025201	Chr10:108840806-108848622	220_sepecail_10_up
Zm00001d006875	Chr2:218327505-218332462	220_sepecail_10_up
Zm00001d014911	Chr5:67870239-67877687	220_sepecail_10_up
Zm00001d018718	Chr7:3073742-3077525	220_sepecail_10_up
Zm00001d006608	Chr2:212460728-212464470	220_sepecail_10_up
Zm00001d052043	Chr4:177090545-177102253	220_sepecail_10_up
Zm00001d003423	Chr2:43898277-43902131	220_sepecail_10_up
Zm00001d047547	Chr9:134960043-134962640	220_sepecail_10_up	qp1SL9-1
Zm00001d034577	Chr1:296865348-296871683	220_sepecail_10_up
Zm00001d025958	Chr10:134775133-134779422	220_sepecail_10_up
Zm00001d013048	Chr5:3760185-3771088	220_sepecail_10_up
Zm00001d008242	Chr8:2424564-2438283	220_sepecail_10_up
Zm00001d020353	Chr7:108629808-108634542	220_sepecail_10_up
Zm00001d031527	Chr1:192952026-192956458	220_sepecail_10_up
Zm00001d036131	Chr6:73847683-73858041	220_sepecail_10_up
Zm00001d032160	Chr1:214976377-214992924	220_sepecail_10_up
Zm00001d043730	Chr3:208597979-208599185	220_sepecail_10_up
Zm00001d001939	Chr2:3192067-3195814	220_sepecail_10_up
Zm00001d017718	Chr5:205088109-205091684	220_sepecail_10_up
Zm00001d029768	Chr1:86261116-86266872	220_sepecail_10_up
Zm00001d037894	Chr6:141324495-141325549	220_sepecail_10_up
Zm00001d016694	Chr5:172814186-172820085	220_sepecail_10_up
Zm00001d048007	Chr9:147855948-147861093	220_sepecail_10_up
Zm00001d012610	Chr8:177166352-177167152	220_sepecail_10_up
Zm00001d043175	Chr3:190628817-190634540	220_sepecail_10_up
Zm00001d017707	Chr5:204745661-204751145	220_sepecail_10_up
Zm00001d017915	Chr5:210055877-210059325	220_sepecail_10_up
Zm00001d015415	Chr5:89132049-89135337	220_sepecail_10_up
Zm00001d024674	Chr10:83251939-83254248	220_sepecail_10_up
Zm00001d012068	Chr8:167588205-167588672	220_sepecail_10_up
Zm00001d006796	Chr2:216891193-216892807	220_sepecail_10_up
Zm00001d014141	Chr5:34046773-34051266	220_sepecail_10_up
Zm00001d002003	Chr2:4166904-4173548	220_sepecail_10_up
Zm00001d004220	Chr2:92824856-92826914	220_sepecail_10_up
Zm00001d031764	Chr1:201106050-201111798	220_sepecail_10_up
Zm00001d031882	Chr1:205250102-205251502	220_sepecail_10_up
Zm00001d026591	Chr10:148626427-148628853	220_sepecail_10_up
Zm00001d006209	Chr2:201896427-201897959	220_sepecail_10_up	qp2ER2-1
Zm00001d025229	Chr10:110200334-110201625	220_sepecail_10_up
Zm00001d045660	Chr9:31624631-31625506	220_sepecail_10_up
Zm00001d048349	Chr9:154838128-154843210	220_sepecail_10_up
Zm00001d045274	Chr9:17733993-17738928	220_sepecail_10_up
Zm00001d012826	Chr5:933935-937151	220_sepecail_10_up
Zm00001d043441	Chr3:199979127-199987549	220_sepecail_10_up
Zm00001d042493	Chr3:169439385-169441492	220_sepecail_10_up	qp1GI3-1
Zm00001d024303	Chr10:62903387-62904298	220_sepecail_10_up
Zm00001d006364	Chr2:205730168-205731628	220_sepecail_10_up
Zm00001d020748	Chr7:131101945-131106713	220_sepecail_10_up
Zm00001d042433	Chr3:167045705-167049086	220_sepecail_10_up	qp1GI3-1
Zm00001d043595	Chr3:204592723-204595734	220_sepecail_10_up
Zm00001d019552	Chr7:42052425-42055686	220_sepecail_10_up
Zm00001d012391	Chr8:173415190-173423162	220_sepecail_10_up
Zm00001d045145	Chr9:14225302-14227109	220_sepecail_10_up
Zm00001d035089	Chr6:4680671-4738066	220_sepecail_10_up
Zm00001d026190	Chr10:140561973-140565170	220_sepecail_10_up
Zm00001d039348	Chr3:2277773-2281085	220_sepecail_10_up
Zm00001d016119	Chr5:145523324-145525028	220_sepecail_10_up
Zm00001d013079	Chr5:4422306-4427048	220_sepecail_10_up
Zm00001d002372	Chr2:11320826-11324747	220_sepecail_10_up
Zm00001d011069	Chr8:138012317-138019459	220_sepecail_10_up
Zm00001d037769	Chr6:136802596-136803895	220_sepecail_10_up
Zm00001d037728	Chr6:135411231-135415832	220_sepecail_10_up
Zm00001d042209	Chr3:156115760-156116865	220_sepecail_10_up	qp1GI3-1
Zm00001d033552	Chr1:266967929-266975303	220_sepecail_10_up
Zm00001d006486	Chr2:209688288-209689726	220_sepecail_10_up
Zm00001d036035	Chr6:67523590-67524538	220_sepecail_10_up
Zm00001d043890	Chr3:213161401-213171531	220_sepecail_10_up
Zm00001d039133	Chr6:170759206-170773388	220_sepecail_10_up
Zm00001d027305	Chr1:2386120-2388018	220_sepecail_10_up
Zm00001d031530	Chr1:192976559-192979894	220_sepecail_10_up
Zm00001d002768	Chr2:22071813-22072283	220_sepecail_10_up
Zm00001d008326	Chr8:5365856-5382763	220_sepecail_10_up
Zm00001d017912	Chr5:210036826-210039426	220_sepecail_10_up
Zm00001d025326	Chr10:114247261-114255287	220_sepecail_10_up
Zm00001d042699	Chr3:177342649-177348724	220_sepecail_10_up	qp1GI3-1
Zm00001d042708	Chr3:177683014-177705713	220_sepecail_10_up	qp1GI3-1
Zm00001d016661	Chr5:171745370-171745888	220_sepecail_10_up
Zm00001d022111	Chr7:170578902-170582501	220_sepecail_10_up
Zm00001d012771	Chr8:180533264-180534913	220_sepecail_10_up
Zm00001d042658	Chr3:175714011-175716871	220_sepecail_10_up	qp1GI3-1
Zm00001d028114	Chr1:23265205-23270017	220_sepecail_10_up
Zm00001d040290	Chr3:35941532-35951651	220_sepecail_10_up
Zm00001d033709	Chr1:271942636-271943635	220_sepecail_10_up
Zm00001d028797	Chr1:46672702-46675540	220_sepecail_10_up	qp1SL1-2
Zm00001d012615	Chr8:177260647-177274310	220_sepecail_10_up
Zm00001d044170	Chr3:221027748-221031882	220_sepecail_10_up
Zm00001d023804	Chr10:22391444-22391719	220_sepecail_10_up
Zm00001d006194	Chr2:201266019-201271833	220_sepecail_10_up	qp2ER2-1
Zm00001d012484	Chr8:175353033-175354813	220_sepecail_10_up	qp2SL8-1
Zm00001d012245	Chr8:170916913-170919259	220_sepecail_10_up
Zm00001d053367	Chr4:227757287-227761033	220_sepecail_10_up
Zm00001d051637	Chr4:165359427-165363035	220_sepecail_10_up
Zm00001d049588	Chr4:36427950-36431350	220_sepecail_10_up
Zm00001d034764	Chr1:301652253-301663297	220_sepecail_10_up
Zm00001d047259	Chr9:124556522-124556902	220_sepecail_10_up
Zm00001d008866	Chr8:23222125-23222877	220_sepecail_10_up
Zm00001d052063	Chr4:178253242-178258451	220_sepecail_10_up
Zm00001d029934	Chr1:95220121-95221774	220_sepecail_10_up
Zm00001d051143	Chr4:145703959-145704567	220_sepecail_10_up
Zm00001d033919	Chr1:278614529-278615470	220_sepecail_10_up
Zm00001d048401	Chr9:155625722-155626844	220_sepecail_10_up
Zm00001d034766	Chr1:301668048-301674553	220_sepecail_10_up
Zm00001d051313	Chr4:153190850-153192172	220_sepecail_10_up
Zm00001d053835	Chr4:242115475-242116610	220_sepecail_10_up
Zm00001d009541	Chr8:69395226-69413106	220_sepecail_10_up
Zm00001d002263	Chr2:9129688-9132600	220_sepecail_10_up
Zm00001d042706	Chr3:177609579-177634652	220_sepecail_10_up	qp1GI3-1
Zm00001d033158	Chr1:252436182-252443465	220_sepecail_10_up
Zm00001d030165	Chr1:109910640-109911650	220_sepecail_10_up
Zm00001d020381	Chr7:110245421-110249654	220_sepecail_10_up
Zm00001d048421	Chr9:155966124-155970154	220_sepecail_10_up
Zm00001d006329	Chr2:204888454-204889753	220_sepecail_10_up	qp1GI2-1
Zm00001d037104	Chr6:112382299-112385515	220_sepecail_10_up
Zm00001d011199	Chr8:142755423-142759090	220_sepecail_10_up
Zm00001d049152	Chr4:17892779-17899598	220_sepecail_10_up
Zm00001d051459	Chr4:159425350-159426505	220_sepecail_10_up
Zm00001d048694	Chr4:3416245-3417544	220_sepecail_10_up
Zm00001d004734	Chr2:134686452-134689699	220_sepecail_10_up
Zm00001d037868	Chr6:140460105-140461421	220_sepecail_10_up
Zm00001d025751	Chr10:128387089-128391211	220_sepecail_10_up
Zm00001d052442	Chr4:190119181-190122383	220_sepecail_10_up
Zm00001d050032	Chr4:61315575-61321350	220_sepecail_10_up
Zm00001d012212	Chr8:170115789-170118570	220_sepecail_10_up
Zm00001d003172	Chr2:34447811-34448392	220_sepecail_10_up
Zm00001d005662	Chr2:182619491-182627675	220_sepecail_10_up
Zm00001d006335	Chr2:204943685-204948597	220_sepecail_10_up	qp1GI2-1
Zm00001d042868	Chr3:182505492-182507983	220_sepecail_10_up
Zm00001d042128	Chr3:152235248-152244672	220_sepecail_10_up	qp1GI3-1
Zm00001d042820	Chr3:181129855-181135722	220_sepecail_10_up
Zm00001d026555	Chr10:148046875-148053047	220_sepecail_10_up
Zm00001d029263	Chr1:64042656-64045687	220_sepecail_10_up
Zm00001d023839	Chr10:23898579-23909591	220_sepecail_10_up
Zm00001d042600	Chr3:173133842-173138661	220_sepecail_10_up	qp1GI3-1
Zm00001d022350	Chr7:175994984-176000083	220_sepecail_10_up
Zm00001d043735	Chr3:208692615-208694505	220_sepecail_10_up
Zm00001d039335	Chr3:2038756-2040110	220_sepecail_10_up
Zm00001d048232	Chr9:152878848-152879978	220_sepecail_10_up	qp3SL9-1, qp3TL9-1
Zm00001d028837	Chr1:48282040-48282929	220_sepecail_10_up	qp1SL1-2
Zm00001d041814	Chr3:139023565-139024817	220_sepecail_10_up	qp1GI3-1
Zm00001d020088	Chr7:91062408-91067435	220_sepecail_10_up
Zm00001d047621	Chr9:137293525-137294295	220_sepecail_10_up
Zm00001d045873	Chr9:45038209-45051640	220_sepecail_10_up
Zm00001d053585	Chr4:235371631-235376042	220_sepecail_10_up
Zm00001d014463	Chr5:48442168-48443331	220_sepecail_10_up
Zm00001d006106	Chr2:198198555-198200085	220_sepecail_10_up
Zm00001d027460	Chr1:5799244-5810862	220_sepecail_10_up
Zm00001d012752	Chr8:179798348-179803586	220_sepecail_10_up
Zm00001d004477	Chr2:114362210-114365356	220_sepecail_10_up	qp3RL2-1
Zm00001d025106	Chr10:104541550-104545518	220_sepecail_10_up
Zm00001d000122	LPUQ01000055.1:93250-99802	220_sepecail_10_up
Zm00001d040248	Chr3:33740978-33743632	220_sepecail_10_up
Zm00001d043411	Chr3:199019233-199021284	220_sepecail_10_up
Zm00001d010679	Chr8:124099236-124101535	220_sepecail_10_up
Zm00001d030101	Chr1:105700155-105702010	220_sepecail_10_up
Zm00001d028348	Chr1:31548999-31551114	220_sepecail_10_up
Zm00001d015802	Chr5:121331568-121338699	220_sepecail_10_up
Zm00001d010672	Chr8:123814340-123816096	220_sepecail_10_up	qp3RL8-1
Zm00001d034204	Chr1:286726372-286730435	220_sepecail_10_up
Zm00001d026206	Chr10:140895681-140899119	220_sepecail_10_up
Zm00001d052042	Chr4:177082316-177083764	220_sepecail_10_up
Zm00001d033313	Chr1:258663739-258665853	220_sepecail_10_up
Zm00001d040710	Chr3:59535876-59536193	220_sepecail_10_up
Zm00001d015929	Chr5:132181261-132195639	220_sepecail_10_up
Zm00001d024155	Chr10:50392427-50394713	220_sepecail_10_up
Zm00001d030841	Chr1:162684142-162686159	220_sepecail_10_up
Zm00001d037680	Chr6:133844417-133848578	220_sepecail_10_up
Zm00001d013827	Chr5:21505251-21508854	220_sepecail_10_up
Zm00001d038222	Chr6:151951671-151955702	220_sepecail_10_up
Zm00001d004401	Chr2:109327004-109328229	220_sepecail_10_up
Zm00001d033058	Chr1:248897012-248902427	220_sepecail_10_up
Zm00001d012353	Chr8:172918437-172918835	220_sepecail_10_up
Zm00001d028409	Chr1:33800139-33804188	220_sepecail_10_up
Zm00001d048366	Chr9:155189793-155191697	220_sepecail_10_up
Zm00001d018029	Chr5:212390087-212391281	220_sepecail_10_up
Zm00001d042777	Chr3:179387727-179396447	220_sepecail_10_up	qp1GI3-1
Zm00001d026053	Chr10:137213193-137213756	220_sepecail_10_up
Zm00001d048948	Chr4:10532759-10533688	220_sepecail_10_up
Zm00001d051635	Chr4:165277356-165277679	220_sepecail_10_up
Zm00001d048522	Chr9:157738157-157740704	220_sepecail_10_up
Zm00001d016060	Chr5:142152957-142154867	220_sepecail_10_up
Zm00001d012671	Chr8:178351501-178359306	220_sepecail_10_up
Zm00001d031766	Chr1:201189628-201191621	220_sepecail_10_up
Zm00001d051544	Chr4:162017524-162021747	220_sepecail_10_up
Zm00001d018925	Chr7:9481556-9491721	220_sepecail_10_up
Zm00001d010358	Chr8:110966311-110969878	220_sepecail_10_up
Zm00001d018987	Chr7:12164691-12175631	220_sepecail_10_up
Zm00001d009718	Chr8:77713138-77713932	220_sepecail_10_up
Zm00001d005536	Chr2:177663856-177665243	220_sepecail_10_up
Zm00001d007581	Chr2:235123301-235124690	220_sepecail_10_up
Zm00001d044629	Chr3:233608712-233612903	220_sepecail_10_up
Zm00001d044813	Chr9:3443965-3447970	220_sepecail_10_up
Zm00001d030940	Chr1:168453787-168458127	220_sepecail_10_up
Zm00001d045883	Chr9:45473833-45477106	220_sepecail_10_up
Zm00001d043992	Chr3:215850507-215866477	220_sepecail_10_up
Zm00001d034212	Chr1:286887707-286896784	220_sepecail_10_up
Zm00001d044701	Chr3:235255541-235259219	220_sepecail_10_up
Zm00001d037005	Chr6:108815418-108816992	220_sepecail_10_up
Zm00001d031643	Chr1:197133007-197142004	220_sepecail_10_up
Zm00001d049403	Chr4:29506896-29518282	220_sepecail_10_up
Zm00001d049290	Chr4:24613816-24614515	220_sepecail_10_up
Zm00001d018096	Chr5:214119645-214121623	220_sepecail_10_up
Zm00001d029778	Chr1:86529694-86530424	220_sepecail_10_up
Zm00001d021448	Chr7:152385950-152390797	220_sepecail_10_up
Zm00001d038449	Chr6:157427258-157434499	220_sepecail_10_up
Zm00001d049370	Chr4:28017203-28023529	220_sepecail_10_up
Zm00001d048189	Chr9:152042170-152045904	220_sepecail_10_up
Zm00001d047238	Chr9:123555214-123561482	220_sepecail_10_up
Zm00001d017962	Chr5:210947384-210954891	220_sepecail_10_up
Zm00001d008587	Chr8:13681436-13683379	220_sepecail_10_up
Zm00001d003750	Chr2:57475947-57481107	220_sepecail_10_up
Zm00001d024505	Chr10:74756584-74774103	220_sepecail_10_up
Zm00001d006358	Chr2:205687911-205689836	220_sepecail_10_up	qp1GI2-1
Zm00001d044769	Chr9:1935820-1936062	220_sepecail_10_up
Zm00001d044087	Chr3:218659599-218660471	220_sepecail_10_up
Zm00001d021340	Chr7:149326226-149327233	220_sepecail_10_up
Zm00001d019462	Chr7:34954662-34957914	220_sepecail_10_up
Zm00001d031091	Chr1:176782700-176787696	220_sepecail_10_up	qp3RL1-1, qp3SL1-2, qp3TL1-2
Zm00001d015999	Chr5:138468680-138483666	220_sepecail_10_up
Zm00001d023646	Chr10:13500284-13504618	220_sepecail_10_up
Zm00001d053659	Chr4:238361212-238365340	220_sepecail_10_up
Zm00001d030338	Chr1:123276181-123277143	220_sepecail_10_up
Zm00001d037543	Chr6:128788528-128789977	220_sepecail_10_up
Zm00001d052040	Chr4:177078013-177079956	220_sepecail_10_up
Zm00001d043464	Chr3:200802506-200803772	220_sepecail_10_up
Zm00001d028199	Chr1:26001772-26009085	220_sepecail_10_up
Zm00001d050577	Chr4:101826608-101828504	220_sepecail_10_up
Zm00001d037029	Chr6:109567045-109568953	220_sepecail_10_up
Zm00001d033592	Chr1:268007631-268009404	220_sepecail_10_up
Zm00001d017573	Chr5:200047657-200053076	220_sepecail_10_up
Zm00001d053358	Chr4:227482692-227483909	220_sepecail_10_up
Zm00001d025721	Chr10:127518803-127520726	220_sepecail_10_up
Zm00001d053828	Chr4:241949508-241950525	220_sepecail_10_up
Zm00001d010336	Chr8:110250082-110255517	220_sepecail_10_up
Zm00001d017377	Chr5:193862002-193866500	220_sepecail_10_up
Zm00001d037771	Chr6:136915169-136922617	220_sepecail_10_up
Zm00001d003302	Chr2:39394754-39401528	220_sepecail_10_up
Zm00001d030080	Chr1:104119711-104120879	220_sepecail_10_up
Zm00001d042483	Chr3:169113254-169113652	220_sepecail_10_up	qp1GI3-1
Zm00001d016076	Chr5:143178921-143179220	220_sepecail_10_up
Zm00001d053587	Chr4:235506533-235510751	220_sepecail_10_up
Zm00001d013384	Chr5:10164774-10165837	220_sepecail_10_up
Zm00001d042691	Chr3:177194691-177202411	220_sepecail_10_up	qp1GI3-1
Zm00001d017495	Chr5:197539628-197541548	220_sepecail_10_up
Zm00001d029135	Chr1:59948045-59951123	220_sepecail_10_up
Zm00001d051561	Chr4:162767963-162770959	220_sepecail_10_up
Zm00001d035013	Chr6:1819415-1821213	220_sepecail_10_up
Zm00001d013825	Chr5:21493210-21493920	220_sepecail_10_up
Zm00001d033606	Chr1:268494769-268498124	220_sepecail_10_up
Zm00001d034076	Chr1:283401534-283408034	220_sepecail_10_up
Zm00001d020989	Chr7:139575199-139624018	220_sepecail_10_up
Zm00001d008321	Chr8:5116246-5134191	220_sepecail_10_up
[truncated: 4,684 more rows]

## Sheet: Table S2
Table S2. L220 specifically expressed LTGA DEGs relating to cell cycle, lipid and plasma membrane functions.
Genes	Position	Description
Cell cycle related genes
Zm00001d025721	Chr10:127518803-127520726	cell cycle checkpoint protein MAD2 homolog
Zm00001d033716	Chr1:272005935-272007220	homologous-pairing protein 2 homolog(HOP2)
Zm00001d044629	Chr3:233608712-233612903	disrupted meiotic cDNA homolog1(DMC1)
Zm00001d017043	Chr5:183518512-183521743	(OSD1, UVI4-LIKE) UV-B-insensitive 4-like
Zm00001d003249	Chr2:37857061-37859709	Mitotic spindle checkpoint protein MAD2
Zm00001d017045	Chr5:183593377-183595334	(PYM, UVI4) uv-b-insensitive 4
Zm00001d023839	Chr10:23898579-23909591	condensin-2 complex subunit D3(NCAPD3)
Zm00001d041353	Chr3:114000176-114013919	kinesin-like protein KIN-12F
Zm00001d018987	Chr7:12164691-12175631	(AUG3）AUGMIN subunit 3
Zm00001d001939	Chr2:3192067-3195814	Cell division protein FtsZ homolog 1 chloroplastic
Zm00001d042810	Chr3:180845237-180851422	Cell division control protein 6 homolog B (AtCDC6)
Zm00001d013495	Chr5:12771079-12774680	Cell division cycle protein cdt2
Zm00001d049588	Chr4:36427950-36431350	leucine-rich repeat receptor-like protein kinase family protein
Zm00001d008815	Chr8:21381514-21388543	serine/threonine-protein kinase Eg2-like
Zm00001d011130	Chr8:139920304-139924414	Nucleosome assembly protein 1 (NAP-1)
Zm00001d006443	Chr2:208320521-208366475	ATP-dependent DNA helicase SRS2-like protein
Zm00001d002543	Chr2:15068321-15068632	Histone H4
Lipid related genes
Zm00001d045988	Chr9:52802775-52803272	oleosin Zm-II
Zm00001d013494	Chr5:12718250-12718810	oleosin3
Zm00001d033612	Chr1:268595955-268596485	oleosin4
Zm00001d002768	Chr2:22071813-22072283	oleosin1
Zm00001d051459	Chr4:159425350-159426505	oil body-associated protein 1A
Plasma membrane related genes
Zm00001d045883	Chr9:45473833-45477106	sodium/hydrogen exchanger 4
Zm00001d019915	Chr7:75419641-75440800	CASP-like protein 13
Zm00001d044816	Chr9:3595060-3596502	casparian strip membrane protein 1
Zm00001d050577	Chr4:101826608-101828504	sweet15a - sugars will eventually be exported transporter15a
Zm00001d038222	Chr6:151951671-151955702	putative magnesium transporter NIPA4
Zm00001d003418	Chr2:43780271-43781507	casparian strip membrane protein 4
Zm00001d028114	Chr1:23265205-23270017	no pollen germination related 1
Zm00001d007581	Chr2:235123301-235124690	harpin binding protein 1
Zm00001d029135	Chr1:59948045-59951123	sweet12a - sugars will eventually be exported transporter12a
Zm00001d044042	Chr3:217573164-217581039	malate dehydrogenase3
Zm00001d002543	Chr2:15068321-15068632	Core histone H2A/H2B/H3/H4 domain containing protein
Zm00001d033552	Chr1:266967929-266975303	(AHA11, HA11) H(+)-ATPase 11
Zm00001d048189	Chr9:152042170-152045904	(SULTR1;3) sulfate transporter 1;3
Zm00001d049588	Chr4:36427950-36431350	leucine-rich repeat receptor-like protein kinase family protein
Zm00001d020638	Chr7:125919246-125922710	Protein GAMETE EXPRESSED 1
Zm00001d018029	Chr5:212390087-212391281	casparian strip membrane protein 3
Zm00001d049252	Chr4:22932092-22935601	mtN3-like protein/sweet14b-sugars will eventually be exported transporter14b
Zm00001d013242	Chr5:6934017-6937646	26S proteasome non-ATPase regulatory subunit 10
Zm00001d045458	Chr9:23018536-23019558	Protein EXORDIUM-like 3	May play a role in a brassinosteroid-dependent regulation of growth and development
Zm00001d050082	Chr4:64847021-64848362	pectinesterase PPE8B
Zm00001d043735	Chr3:208692615-208694505	Bidirectional sugar transporter SWEET2
Zm00001d018718	Chr7:3073742-3077525	Plastid division protein PDV2
Zm00001d008242	Chr8:2424564-2438283	Mitochondrial import receptor subunit TOM40-1

## Sheet: Table S3
Table S3. Plasma membrane associated GO categories enriched from the L220 specifically down-regulated LTGA DEGs.
GO ID	Type	Term	Number of Genes	FDR
GO:0031224	CC	intrinsic component of membrane	341	0.0038
GO:0016021	CC	integral component of membrane	339	0.0038
GO:0044425	CC	membrane part	346	0.0061
GO:0005886	CC	plasma membrane	27	0.0061
GO:0016020	CC	membrane	354	0.036

## Sheet: Table S4
Table S4. Plasma membrane associated L220 specifically down-regulated LTGA DEGs.
Gene	Position	Description
Zm00001d037192	Chr6:115204635-115205900	Putative RING zinc finger domain superfamily protein
Zm00001d044933	Chr9:7628222-7629988	Galactoside 2-alpha-L-fucosyltransferase
Zm00001d007645	Chr2:236824058-236833355	hypothetical protein
Zm00001d052367	Chr4:188338102-188344212	Cytochrome P450 714A1
Zm00001d014722	Chr5:60563835-60565313	Glycosyltransferase
Zm00001d023592	Chr10:11123676-11125741	Amino acid permease 2
Zm00001d008526	Chr8:11697417-11699996	Glycosyltransferase family 61 protein
Zm00001d049330	Chr4:26654487-26655827	hypothetical protein
Zm00001d028988	Chr1:53759429-53763250	Phospholipid-transporting ATPase 1
Zm00001d045793	Chr9:39447005-39450489	Embryogenesis transmembrane protein-like
Zm00001d000434	LPUQ01000003.1:46642-48363	Adenine/guanine permease AZG1
Zm00001d009777	Chr8:80609627-80610850	Putative RING zinc finger domain superfamily protein
Zm00001d036715	Chr6:98447529-98450787	Transmembrane 9 superfamily member 9
Zm00001d027652	Chr1:10150836-10152891	Aquaporin TIP1-1
Zm00001d003091	Chr2:31872015-31873109	Beta-16-galactosyltransferase GALT29A
Zm00001d030171	Chr1:110297474-110299921	Serine/threonine-protein kinase
Zm00001d014116	Chr5:33004668-33006371	phosphate transporter protein1
Zm00001d020963	Chr7:138057377-138061501	3-hydroxy-3-methylglutaryl-coenzyme A reductase 2
Zm00001d043200	Chr3:191416497-191430313	hypothetical protein
Zm00001d027755	Chr1:12675736-12681850	hypothetical protein
Zm00001d024691	Chr10:83696864-83697790	Uclacyanin-3
Zm00001d044555	Chr3:231673936-231685374	Calcium permeable stress-gated cation channel 1
Zm00001d011350	Chr8:147564557-147566080	ATPase%2C coupled to transmembrane movement of substance
Zm00001d019415	Chr7:32852022-32852396	Cytochrome P450 71B10
Zm00001d016857	Chr5:178448930-178449250	ARGOS7
Zm00001d025572	Chr10:122641857-122645133	Sugar transport protein 5
Zm00001d042850	Chr3:182057481-182061386	RING/FYVE/PHD zinc finger superfamily protein
Zm00001d044652	Chr3:234079953-234081946	nucleotide sugar transporter-KT 1
Zm00001d023459	Chr10:6289476-6298739	HVA22-like protein j
Zm00001d028241	Chr1:27700703-27702800	3-ketoacyl-CoA synthase
Zm00001d019237	Chr7:23399357-23404971	L-ascorbate peroxidase 2 cytosolic
Zm00001d005039	Chr2:155435155-155436114	Late embryogenesis abundant (LEA) hydroxyproline-rich glycoprotein family
Zm00001d034217	Chr1:286978889-286980925	Lectin-like receptor kinase 7
Zm00001d048727	Chr4:4318415-4319363	CASP-like protein 1U4
Zm00001d041972	Chr3:146279425-146282802	Cellulose synthase-like protein G3
Zm00001d048608	Chr4:1259982-1261388	Putative DUF231 domain containing family protein
Zm00001d006673	Chr2:214011828-214022318	Major facilitator superfamily protein
Zm00001d046378	Chr9:85537115-85537531	hypothetical protein
Zm00001d035157	Chr6:7246875-7250944	Lysine histidine transporter 2
Zm00001d029932	Chr1:94940936-94945167	Protein NRT1/ PTR FAMILY 6.3
Zm00001d034090	Chr1:283713064-283714392	Protein-O-fucosyltransferase 1
Zm00001d002803	Chr2:23171752-23174036	Brittle stalk-2-like protein 9
Zm00001d023399	Chr10:4727487-4728857	putative xyloglucan 6-xylosyltransferase 5
Zm00001d018631	Chr7:1374181-1374933	Dirigent protein 11
Zm00001d036283	Chr6:81809428-81812765	Late embryogenesis abundant protein group 2
Zm00001d019398	Chr7:31999185-32006505	ABC transporter G family member 11
Zm00001d048053	Chr9:148924294-148927769	putative inactive receptor kinase
Zm00001d051174	Chr4:147173978-147176860	Aquaporin PIP2-3
Zm00001d023252	Chr10:1469476-1469964	hypothetical protein
Zm00001d008307	Chr8:4783963-4789804	hypothetical protein
Zm00001d039706	Chr3:12674400-12677866	Zinc finger%2C C3HC4 type family protein
Zm00001d030213	Chr1:113434606-113438057	Protein kinase
Zm00001d025869	Chr10:132099365-132104510	Nucleotide/sugar transporter family protein
Zm00001d012667	Chr8:178302434-178314196	Putative serine peptidase S28 family protein
Zm00001d021897	Chr7:165575276-165577321	L-type lectin-domain containing receptor kinase V.9
Zm00001d006233	Chr2:202423940-202437607	Lung seven transmembrane receptor family protein
Zm00001d010053	Chr8:97370524-97377339	CASP-like protein 18
Zm00001d017323	Chr5:192697941-192702593	putative metal-nicotianamine transporter YSL7
Zm00001d051272	Chr4:151408424-151411182	Ascorbate-specific transmembrane electron transporter 1
Zm00001d030942	Chr1:168488339-168493704	WAK-like kinase
Zm00001d043943	Chr3:214377542-214379505	Cytochrome b561 domain-containing protein
Zm00001d042851	Chr3:182063972-182069662	Phosphatidylinositol:ceramide inositolphosphotransferase 1
Zm00001d002797	Chr2:22932597-22937057	Metal-nicotianamine transporter YSL2
Zm00001d042619	Chr3:174091744-174095154	Amino acid permease 2
Zm00001d001832	Chr2:1623040-1623795	NDR1/HIN1-like 25
Zm00001d005819	Chr2:189677194-189677646	Copper transporter 5
Zm00001d045395	Chr9:20532612-20535038	Sugar transport protein 3
Zm00001d028162	Chr1:24771608-24778825	sulfate permease1
Zm00001d019550	Chr7:41861976-41864144	hypothetical protein
Zm00001d049293	Chr4:24644876-24649845	Putative leucine-rich repeat receptor-like protein kinase family protein
Zm00001d020955	Chr7:137670000-137672835	WAK80-OsWAK receptor-like protein kinase
Zm00001d049987	Chr4:57416173-57418827	putative potassium transporter 4
Zm00001d030775	Chr1:159139619-159140641	hypothetical protein
Zm00001d014976	Chr5:70820654-70822222	nitrate transport3
Zm00001d006327	Chr2:204637780-204641095	putative purine permease 5
Zm00001d013492	Chr5:12694666-12700930	Ethylene-insensitive protein 2
Zm00001d037017	Chr6:109255100-109256890	Cationic amino acid transporter 5
Zm00001d048615	Chr4:1368532-1369329	Putative membrane lipoprotein
Zm00001d031777	Chr1:201510972-201513199	Histone H3 K4-specific methyltransferase SET7/9 family protein
Zm00001d030759	Chr1:158390476-158392548	Lectin-like receptor kinase 7
Zm00001d021535	Chr7:155278714-155283440	LRR receptor-like serine/threonine-protein kinase GSO1
Zm00001d017582	Chr5:200612130-200616453	cytochrome P450 family 87 subfamily A polypeptide 2
Zm00001d051050	Chr4:138717970-138721215	Putative eukaryotic translation initiation factor 3E subunit family protein
Zm00001d050860	Chr4:127232372-127244717	Sugar transport protein 5
Zm00001d041232	Chr3:106917387-106920828	Leucine-rich repeat transmembrane protein kinase family protein
Zm00001d049503	Chr4:32650129-32650716	hypothetical protein
Zm00001d021829	Chr7:164015113-164025010	Putative symbiosis receptor-like kinase
Zm00001d009372	Chr8:60515209-60518305	WAT1-related protein
Zm00001d029823	Chr1:88801806-88802468	RING-H2 finger protein ATL57
Zm00001d042603	Chr3:173181470-173184013	hypothetical protein
Zm00001d012485	Chr8:175357855-175362943	Transmembrane amino acid transporter family protein
Zm00001d027472	Chr1:6068283-6161610	Callose synthase 3
Zm00001d039283	Chr3:999935-1002234	Plasma membrane-associated cation-binding protein 1
Zm00001d007167	Chr2:223667838-223669229	CBL-interacting serine/threonine-protein kinase 15
Zm00001d036739	Chr6:99515967-99519158	hypothetical protein
Zm00001d021494	Chr7:154089912-154092986	C2 calcium/lipid-binding plant phosphoribosyltransferase family protein
Zm00001d013032	Chr5:3489366-3491526	Polygalacturonase QRT2
Zm00001d012326	Chr8:172464424-172466070	Cytochrome P450 86A1
Zm00001d047901	Chr9:144775299-144776309	hypothetical protein
Zm00001d031222	Chr1:182596026-182597609	Cell Division Protein AAA ATPase family
Zm00001d010231	Chr8:104889503-104892637	Amino acid carrier
Zm00001d053706	Chr4:239617826-239627509	ABC transporter B family member 15
Zm00001d050214	Chr4:73910369-73915173	ATPase 2 plasma membrane-type
Zm00001d005190	Chr2:163038225-163041426	Cadmium/zinc-transporting ATPase HMA2
Zm00001d039293	Chr3:1167223-1168320	tonoplast intrinsic protein4
Zm00001d028987	Chr1:53748822-53754082	Phospholipid-transporting ATPase 1
Zm00001d050457	Chr4:89899331-89903754	Protein DETOXIFICATION 27
Zm00001d029519	Chr1:74249436-74251275	Cytochrome P450 99A2
Zm00001d004340	Chr2:104759766-104765209	Transmembrane amino acid transporter family protein
Zm00001d010440	Chr8:115240665-115242366	sugars will eventually be exported transporter3a
Zm00001d045130	Chr9:13727597-13729390	Putative UPF0481 protein
Zm00001d043650	Chr3:205982486-205985362	Tryptophan aminotransferase-related protein 4
Zm00001d031412	Chr1:189290752-189294828	Glycerophosphodiester phosphodiesterase GDPDL3
Zm00001d020395	Chr7:111178019-111180173	Protein CCC1
Zm00001d032387	Chr1:225072691-225076056	Cellulose synthase-like protein D4
Zm00001d051872	Chr4:172964877-172966249	Aquaporin PIP1-5
Zm00001d012433	Chr8:174376458-174380066	UDP-glucuronic acid decarboxylase 1
Zm00001d004895	Chr2:147531811-147532767	F-box domain containing protein
Zm00001d021371	Chr7:150146640-150149440	ALA-interacting subunit 1
Zm00001d029184	Chr1:61494251-61495965	Cytochrome P450 71A26
Zm00001d037228	Chr6:116839545-116843339	NOD26-like membrane intrinsic protein2
Zm00001d000194	LPUQ01000177.1:177577-178790	Glycine-rich protein family
Zm00001d007935	Chr2:243395122-243395787	Disease resistance response protein 206
Zm00001d043879	Chr3:212719865-212723908	Galactosylgalactosylxylosylprotein 3-beta-glucuronosyltransferase 1
Zm00001d038030	Chr6:145631230-145632801	SAG20
Zm00001d010700	Chr8:124961672-124970124	G-type lectin S-receptor-like serine/threonine-protein kinase B120
Zm00001d043253	Chr3:193364496-193369646	Receptor-like serine/threonine-protein kinase SD1-8
Zm00001d002974	Chr2:28495049-28499783	putative metal-nicotianamine transporter YSL7
Zm00001d026289	Chr10:142956463-142961794	Potassium transporter 10
Zm00001d025901	Chr10:133326341-133328048	FIP1
Zm00001d053143	Chr4:215990887-215992543	Amino acid permease 2
Zm00001d021026	Chr7:140795172-140796635	Protein capI
Zm00001d023450	Chr10:5902065-5906458	Cationic amino acid transporter 6 chloroplastic
Zm00001d032870	Chr1:240941211-240943277	L-type lectin-domain containing receptor kinase V.9
Zm00001d026083	Chr10:138054130-138057959	Putative cytochrome P450 superfamily protein
Zm00001d049166	Chr4:18656562-18656771	hypothetical protein
Zm00001d007073	Chr2:221455838-221459336	Serine carboxypeptidase-like 40
Zm00001d048178	Chr9:151710829-151713323	Polyol transporter protein 4
Zm00001d021487	Chr7:153736670-153739072	receptor-like protein kinase 4
Zm00001d006493	Chr2:209822231-209825657	Protein DETOXIFICATION 40
Zm00001d030556	Chr1:143750002-143752321	Organic cation/carnitine transporter 7
Zm00001d048877	Chr4:6904359-6911302	putative LRR receptor-like serine/threonine-protein kinase
Zm00001d039022	Chr6:168834757-168838473	F-box protein family-like protein
Zm00001d040807	Chr3:67151874-67157763	CASP-like protein 4
Zm00001d014555	Chr5:53027264-53030542	Tyrosine-sulfated glycopeptide receptor 1
Zm00001d011006	Chr8:136509479-136511617	ABC transporter G family member 6
Zm00001d027749	Chr1:12546659-12552109	Sulfate transporter 3.1
Zm00001d017288	Chr5:191817119-191819914	Aquaporin PIP2-4
Zm00001d040465	Chr3:44944430-44946232	putative protein S-acyltransferase 4
Zm00001d044048	Chr3:217738754-217741810	GDSL esterase/lipase
Zm00001d044443	Chr3:228235045-228243424	ABC transporter G family member 40
Zm00001d046537	Chr9:94659231-94661958	ABC transporter G family member 26
Zm00001d036735	Chr6:99390342-99393694	Protein kinase superfamily protein
Zm00001d015225	Chr5:80063827-80067249	Vacuolar cation/proton exchanger 2
Zm00001d038522	Chr6:159140146-159146205	Putative leucine-rich repeat receptor-like protein kinase family protein
Zm00001d027938	Chr1:17999743-18003647	UDP-glucuronate:xylan alpha-glucuronosyltransferase 2
Zm00001d048509	Chr9:157547760-157554131	Putative DUF26 domain receptor-like protein kinase
Zm00001d005037	Chr2:155349292-155350224	Protein kinase APK1B chloroplast
Zm00001d040196	Chr3:31701671-31703349	putative 3-beta-hydroxysteroid-Delta(8)Delta(7)-isomerase
Zm00001d050840	Chr4:126162793-126163788	Putative RING zinc finger domain superfamily protein
Zm00001d037747	Chr6:136217687-136218253	Prenylated rab acceptor family protein
Zm00001d002491	Chr2:13920511-13921731	Putative RING-H2 finger protein ATL53
Zm00001d030464	Chr1:134521008-134522680	Carbohydrate transporter/ sugar porter
Zm00001d021250	Chr7:146859110-146860060	hypothetical protein
Zm00001d040614	Chr3:54002070-54005318	PIT1
Zm00001d016590	Chr5:168752444-168755159	sugars will eventually be exported transporter15b
Zm00001d035759	Chr6:46086182-46086394	hypothetical protein
Zm00001d052269	Chr4:185371637-185375098	Putative auxin efflux carrier
Zm00001d029539	Chr1:75377980-75379495	PLASMODESMATA CALLOSE-BINDING PROTEIN 2
Zm00001d010780	Chr8:127573648-127577957	hypothetical protein
Zm00001d040777	Chr3:65156611-65158321	hypothetical protein
Zm00001d010521	Chr8:119045452-119050075	Flavonoid 3'-monooxygenase
Zm00001d032869	Chr1:240932614-240934665	L-type lectin-domain containing receptor kinase V.9
Zm00001d032460	Chr1:227432054-227433412	Protein BPS1 chloroplastic
Zm00001d017473	Chr5:196995199-196997750	Protein kinase superfamily protein
Zm00001d051615	Chr4:164594515-164602165	Putative lectin-domain receptor-like protein kinase family protein
Zm00001d002287	Chr2:9614924-9619283	LRR receptor-like serine/threonine-protein kinase FLS2
Zm00001d009693	Chr8:76211167-76215916	Protein REDUCED WALL ACETYLATION 3
Zm00001d050196	Chr4:72786474-72789077	alpha/beta-Hydrolases superfamily protein
Zm00001d017880	Chr5:209498712-209501781	putative amino acid permease 7
Zm00001d014017	Chr5:28892601-28900562	hypothetical protein
Zm00001d013055	Chr5:3900060-3902473	Vesicle-associated membrane protein 722
Zm00001d019565	Chr7:43071903-43073370	Aquaporin PIP2-6
Zm00001d011929	Chr8:164793032-164802617	Heparan-alpha-glucosaminide N-acetyltransferase
Zm00001d013529	Chr5:13659653-13664953	Protein NRT1/ PTR FAMILY 2.9
Zm00001d012832	Chr5:956683-958210	Ycf20-like protein
Zm00001d052793	Chr4:201137074-201141210	Putative O-Glycosyl hydrolase superfamily protein
Zm00001d042809	Chr3:180800042-180806507	Auxin transporter-like protein 1
Zm00001d048804	Chr4:5796759-5799180	C globular stage isoform 1
Zm00001d016745	Chr5:174793228-174794175	putative F-box protein
Zm00001d017761	Chr5:206061161-206062765	hypothetical protein
Zm00001d032776	Chr1:237886808-237891037	cellulose synthase10
Zm00001d017212	Chr5:189079371-189084164	LRR receptor-like serine/threonine-protein kinase EFR
Zm00001d006420	Chr2:207446621-207450015	LRR receptor-like serine/threonine-protein kinase GSO1
Zm00001d051883	Chr4:173398695-173401479	Divalent ion symporter
Zm00001d052318	Chr4:187010485-187013768	Putative DUF231 domain containing family protein
Zm00001d007745	Chr2:238606921-238613493	S-receptor kinase1
Zm00001d025434	Chr10:118616454-118618580	late embryogenesis abundant domain-containing protein / LEA domain-containing protein
Zm00001d046004	Chr9:53385950-53388295	HGA4
Zm00001d031338	Chr1:186729080-186739316	Wall-associated receptor kinase 1
Zm00001d032745	Chr1:237063314-237067283	MDIS1-interacting receptor like kinase 2
Zm00001d027966	Chr1:18514177-18522465	Protein CutA chloroplastic
Zm00001d041518	Chr3:125560575-125561600	hypothetical protein
Zm00001d036784	Chr6:100805522-100810246	Potassium transporter 8
Zm00001d013168	Chr5:5758534-5762512	putative xyloglucan glycosyltransferase 12
Zm00001d045279	Chr9:17760031-17762932	ABC transporter C family member 10
Zm00001d020703	Chr7:129181703-129184420	G-type lectin S-receptor-like serine/threonine-protein kinase
Zm00001d016919	Chr5:180058257-180059691	Sugar transport protein 5
Zm00001d027884	Chr1:16707201-16714717	Copper-transporting ATPase PAA2 chloroplastic
Zm00001d002939	Chr2:27520572-27523950	C2 calcium/lipid-binding plant phosphoribosyltransferase family protein
Zm00001d047931	Chr9:145651651-145653291	3-ketoacyl-CoA synthase
Zm00001d035401	Chr6:24413321-24417330	Putative DUF26-domain receptor-like protein kinase family protein
Zm00001d038478	Chr6:158330439-158331059	Putative RING zinc finger domain superfamily protein
Zm00001d026695	Chr10:150135232-150143184	Protein NRT1/ PTR FAMILY 5.10
Zm00001d038762	Chr6:164016293-164027578	respiratory burst oxidase3
Zm00001d010970	Chr8:135473700-135484287	Isovaleryl-CoA dehydrogenase mitochondrial
Zm00001d034852	Chr1:303812821-303814256	F3H9.20 protein
Zm00001d046148	Chr9:67133375-67134121	Putative RING zinc finger domain superfamily protein
Zm00001d003669	Chr2:53281649-53283425	hypothetical protein
Zm00001d013243	Chr5:6938133-6943851	Cyclic nucleotide-gated ion channel 2
Zm00001d052333	Chr4:187330814-187332060	Hypoxia-responsive family protein
Zm00001d049145	Chr4:17747403-17749772	Putative CRINKLY4-like receptor protein kinase family protein
Zm00001d026178	Chr10:140378693-140379967	putative aquaporin TIP5-1
Zm00001d026604	Chr10:148806601-148809757	putative metal-nicotianamine transporter YSL7
Zm00001d005421	Chr2:173378742-173382478	Aquaporin PIP2-2
Zm00001d000390	LPUQ01000041.1:3464-4234	Putative RING zinc finger domain superfamily protein
Zm00001d019457	Chr7:34632588-34634215	CASP-like protein 1D1
Zm00001d039567	Chr3:8105931-8108924	LRR protein WM1.10
Zm00001d037810	Chr6:138532222-138543958	receptor-like protein kinase 4
Zm00001d036010	Chr6:65519482-65524396	Oligopeptide transporter 7
Zm00001d033585	Chr1:267905764-267909606	leaf permease1
Zm00001d052744	Chr4:199500941-199503963	Lipopolysaccharide-modifying protein
Zm00001d029545	Chr1:75662193-75664203	WAT1-related protein
Zm00001d048959	Chr4:10754326-10760391	small basic membrane intrinsic protein1a
Zm00001d006920	Chr2:219357056-219360575	Sphinganine C4-monooxygenase 1
Zm00001d019117	Chr7:17793574-17795478	hypothetical protein
Zm00001d031556	Chr1:194157336-194158112	AIR12
Zm00001d042814	Chr3:181034861-181036504	Cytochrome P450 86A1
Zm00001d011303	Chr8:146189282-146189740	hypothetical protein
Zm00001d017714	Chr5:205056209-205061640	Protein NRT1/ PTR FAMILY 8.3
Zm00001d025703	Chr10:126789244-126793900	ABC transporter B family member 15
Zm00001d012900	Chr5:1768374-1778661	Cell number regulator 10
Zm00001d023941	Chr10:30402000-30405639	Carbohydrate transporter/ sugar porter
Zm00001d028751	Chr1:45508893-45512288	Protein ESKIMO 1
Zm00001d039754	Chr3:13966411-13969623	receptor like protein 7
Zm00001d010816	Chr8:128720707-128725365	Inner membrane protein oxaA
Zm00001d025933	Chr10:134109816-134112217	downstream target of AGL15 2
Zm00001d039278	Chr3:960351-964772	25.3 kDa vesicle transport protein
Zm00001d012744	Chr8:179565860-179569311	Cellulose synthase A catalytic subunit 8 [UDP-forming]
Zm00001d014224	Chr5:36951998-36952978	Mitochondrial carrier-like protein
Zm00001d022380	Chr7:176458894-176460507	Glycosyltransferase family 61 protein
Zm00001d028451	Chr1:35300769-35301761	hypothetical protein
Zm00001d030981	Chr1:171564539-171568092	Leucine-rich repeat protein kinase family protein
Zm00001d043870	Chr3:212548986-212551766	hypothetical protein
Zm00001d042013	Chr3:147399992-147402361	receptor-like protein kinase 1
Zm00001d041567	Chr3:127489874-127490593	CASP-like protein 4C1
Zm00001d049375	Chr4:28145299-28147754	Zinc transporter 3
Zm00001d021216	Chr7:146426539-146429054	Protein DETOXIFICATION 50
Zm00001d044775	Chr9:2067198-2068863	Xyloglucan endotransglucosylase/hydrolase protein 1
Zm00001d034976	Chr6:639235-639876	Harpin inducing protein
Zm00001d000028	LPUQ01000181.1:72804-74351	hydroxyproline-rich glycoprotein family protein
Zm00001d027537	Chr1:7714226-7716606	Cytochrome P450 CYP78A55
Zm00001d004698	Chr2:132002826-132005184	Serine/threonine-protein kinase-like protein CCR4
Zm00001d020852	Chr7:134723869-134728829	Cellulose synthase-like protein E1
Zm00001d002535	Chr2:14920048-14920569	RING-H2 finger protein ATL80
Zm00001d048387	Chr9:155347374-155348984	Xyloglucan galactosyltransferase MUR3
Zm00001d050097	Chr4:65535251-65536825	Putative cytochrome P450 superfamily protein
Zm00001d011912	Chr8:164358886-164361386	Putative transmembrane protein kinase family protein
Zm00001d004423	Chr2:110827574-110829562	hypothetical protein
Zm00001d046679	Chr9:102103783-102108470	Potassium transporter 10
Zm00001d038675	Chr6:162375302-162385552	SEC14 cytosolic factor family protein / phosphoglyceride transfer family protein
Zm00001d017821	Chr5:207742585-207746674	putative L-type lectin-domain containing receptor kinase S.5
Zm00001d051525	Chr4:161345010-161349694	Oligopeptide transporter 4
Zm00001d036750	Chr6:99763877-99766409	Heptahelical transmembrane protein 1
Zm00001d046383	Chr9:86006967-86015173	Protein NRT1/ PTR FAMILY 4.6
Zm00001d030235	Chr1:115181093-115183515	Peptide transporter PTR2
Zm00001d009497	Chr8:67367442-67373571	CDP-diacylglycerol--serine O-phosphatidyltransferase 1
Zm00001d042307	Chr3:160125988-160126566	hypothetical protein
Zm00001d053518	Chr4:232854573-232857488	Putative leucine-rich repeat protein kinase family protein
Zm00001d030627	Chr1:149688164-149696743	putative prefoldin subunit 3
Zm00001d033528	Chr1:265772256-265790870	Protein NRT1/ PTR FAMILY 2.9
Zm00001d005715	Chr2:184452989-184461356	Vacuolar iron transporter 1
Zm00001d020697	Chr7:128987297-128989420	Histone H3 K4-specific methyltransferase SET7/9 family protein
Zm00001d029383	Chr1:68460719-68463139	WAT1-related protein
Zm00001d021698	Chr7:160625147-160627766	Receptor-like protein kinase RK20-1
Zm00001d021699	Chr7:160630274-160633278	hypothetical protein
Zm00001d024574	Chr10:78836368-78838011	Putative cytochrome P450 superfamily protein
Zm00001d016765	Chr5:175250082-175253741	Protein kinase superfamily protein
Zm00001d021692	Chr7:160350896-160353617	Cysteine-rich receptor-like protein kinase 10
Zm00001d015799	Chr5:121268697-121268963	hypothetical protein
Zm00001d046945	Chr9:112208355-112213865	Vacuolar sorting receptor 7
Zm00001d042943	Chr3:184610890-184614351	UDP-glucuronic acid decarboxylase 1
Zm00001d049554	Chr4:34700552-34704381	Putative glycerol-3-phosphate transporter 1
Zm00001d005790	Chr2:188712428-188713414	Galactosyltransferase family protein
Zm00001d038020	Chr6:145388523-145391962	Putative leucine-rich repeat transmembrane protein kinase family protein
Zm00001d014947	Chr5:69452584-69455758	Beta-fructofuranosidase 1
Zm00001d018746	Chr7:4065082-4069219	hypothetical protein
Zm00001d023253	Chr10:1474578-1476845	L-type lectin-domain containing receptor kinase IX.1
Zm00001d044639	Chr3:233811186-233813372	L-type lectin-domain containing receptor kinase IX.1
Zm00001d014949	Chr5:69570894-69571505	RING-H2 finger protein ATL79
Zm00001d015715	Chr5:111122849-111143518	hypothetical protein
Zm00001d002825	Chr2:23893346-23895673	Cysteine-rich repeat secretory protein 15
Zm00001d039279	Chr3:965601-966515	Harpin-induced protein
Zm00001d048016	Chr9:148015188-148017104	Putative lysM-domain receptor-like protein kinase family protein
Zm00001d026712	Chr10:150831479-150833783	Glycoside transferase%2C six-hairpin%2C subgroup
Zm00001d046149	Chr9:67283987-67284751	DUF679 domain membrane protein 7
Zm00001d026156	Chr10:139980859-139983545	Putative glycerol-3-phosphate transporter 1
Zm00001d029314	Chr1:65618909-65621774	Cationic amino acid transporter
Zm00001d030343	Chr1:123707667-123709274	Senescence-associated protein 15
Zm00001d034672	Chr1:299451654-299453729	Putative L-type lectin-domain containing receptor kinase V.1
Zm00001d025887	Chr10:133094068-133097996	putative metal-nicotianamine transporter YSL7
Zm00001d011455	Chr8:150935245-150937061	CASP-like protein 16
Zm00001d034781	Chr1:302141835-302144393	G-type lectin S-receptor-like serine/threonine-protein kinase
Zm00001d037978	Chr6:144038433-144042697	Protein ESKIMO 1
Zm00001d042476	Chr3:168999383-169003373	Acid phosphatase/vanadium-dependent haloperoxidase-related protein
Zm00001d041201	Chr3:105179821-105183171	HIPL1 protein
Zm00001d003603	Chr2:49591583-49595579	Protein NRT1/ PTR FAMILY 4.4
Zm00001d050164	Chr4:70178212-70181943	Wall-associated receptor kinase-like 20
Zm00001d038334	Chr6:154787169-154790440	Protein NRT1/ PTR FAMILY 5.10
Zm00001d038412	Chr6:156654389-156657185	Ammonium transporter 2
Zm00001d009578	Chr8:71548476-71550482	Ribosomal protein L18ae family
Zm00001d002407	Chr2:12108932-12111101	putative metal-nicotianamine transporter YSL7
Zm00001d030845	Chr1:162877934-162879729	Cytochrome P450 71D7
Zm00001d044083	Chr3:218523216-218528077	PIN-formed protein10
Zm00001d008966	Chr8:27722101-27724506	Serine/threonine-protein kinase
Zm00001d006040	Chr2:196142203-196146694	3-hydroxy-3-methylglutaryl-coenzyme A reductase 2
Zm00001d001817	Chr2:1425701-1428025	putative polyol transporter 4
Zm00001d002835	Chr2:24248332-24253472	putative LRR receptor-like serine/threonine-protein kinase
Zm00001d001819	Chr2:1434757-1438488	N-acetylglucosaminylphosphatidylinositol de-N-acetylase family protein
Zm00001d045519	Chr9:25257676-25261436	Oligopeptide transporter 7
Zm00001d031148	Chr1:179742377-179743363	hypothetical protein
Zm00001d017427	Chr5:195764467-195767455	Metal-nicotianamine transporter YSL2
Zm00001d018049	Chr5:213151971-213160764	HVA22-like protein a
Zm00001d020583	Chr7:123675725-123676681	Galactosyltransferase family protein
Zm00001d052387	Chr4:188917463-188918968	hypothetical protein
Zm00001d031977	Chr1:208387893-208392229	putative protein S-acyltransferase 19
Zm00001d020454	Chr7:115407052-115412263	hypothetical protein
Zm00001d043858	Chr3:212290219-212291409	putative purine permease 4
Zm00001d039094	Chr6:169955183-169956712	3-ketoacyl-CoA synthase
Zm00001d005083	Chr2:157652306-157655116	Cysteine-rich receptor-like protein kinase 40
Zm00001d005082	Chr2:157619104-157622725	Protein NUCLEAR FUSION DEFECTIVE 4
Zm00001d013301	Chr5:8064917-8072039	Sec23/Sec24 protein transport family protein
Zm00001d012618	Chr8:177290270-177290911	VPS28-like protein
Zm00001d019825	Chr7:66471752-66474592	Coatomer subunit beta'-3
Zm00001d013039	Chr5:3603517-3604227	photosystem I subunit d1
Zm00001d048712	Chr4:3847634-3850842	Coatomer subunit beta'-3
Zm00001d009694	Chr8:76220435-76223080	Receptor like protein kinase S.2
Zm00001d036475	Chr6:89536271-89544837	ABC1 family protein
Zm00001d018229	Chr5:217043870-217045452	Adenine nucleotide alpha hydrolase-like superfamily protein
Zm00001d025018	Chr10:99917607-99918841	Expansin-A11
Zm00001d027861	Chr1:15582763-15585986	Alanine--glyoxylate aminotransferase 2 homolog 1 mitochondrial
Zm00001d028725	Chr1:44361606-44365357	Beta3-glucuronyltransferase
Zm00001d047750	Chr9:140834066-140837709	putative beta-14-xylosyltransferase IRX9
Zm00001d040249	Chr3:33801129-33802069	Putative expansin-A17

## Sheet: Table S5
Table S5. Significant GO categories for NIL220-3 specifically expressed DEGs.
GO ID	Type	Term	Number of Genes	FDR
GO categories for the up-regulated DEGs in seedling germinated at 10℃ for 15 days
GO:0005886	CC	plasma membrane	5	0.0061
GO:0071944	CC	cell periphery	5	0.025
GO categories for the down-regulated DEGs in seedling germinated at 10℃ for 15 days
GO:0005576	CC	extracellular region	10	1.6e-05
GO:0016491	MF	oxidoreductase activity	18	4.3e-05
GO:0020037	MF	heme binding	10	4.8e-05
GO:0046906	MF	tetrapyrrole binding	10	5.9e-05
GO:0016705	MF	oxidoreductase activity, acting on paired donors, with incorporation or reduction of molecular oxygen	7	0.0016
GO:0005506	MF	iron ion binding	6	0.008
GO:0004497	MF	monooxygenase activity	5	0.011
GO:0043169	MF	cation binding	17	0.011
GO:0046872	MF	metal ion binding	17	0.011
GO:0043167	MF	ion binding	17	0.015
GO:0046914	MF	transition metal ion binding	9	0.022
GO:0022857	MF	transmembrane transporter activity	8	0.027
GO:0005215	MF	transporter activity	8	0.04
GO categories for the up-regulated DEGs in seedling germinated at 25℃ for 3 days
GO:0097659	BP	nucleic acid-templated transcription	11	0.0041
GO:0032774	BP	RNA biosynthetic process	11	0.0041
GO:0006351	BP	transcription, DNA-templated	11	0.0041
GO:0034654	BP	nucleobase-containing compound biosynthetic process	11	0.0066
GO:0018130	BP	heterocycle biosynthetic process	11	0.0079
GO:0019438	BP	aromatic compound biosynthetic process	11	0.0079
GO:1901362	BP	organic cyclic compound biosynthetic process	11	0.0088
GO:0016070	BP	RNA metabolic process	11	0.019
GO:0019219	BP	regulation of nucleobase-containing compound metabolic process	6	0.043
GO:0031326	BP	regulation of cellular biosynthetic process	6	0.043
GO:0090304	BP	nucleic acid metabolic process	11	0.043
GO:0034645	BP	cellular macromolecule biosynthetic process	11	0.043
GO:2000112	BP	regulation of cellular macromolecule biosynthetic process	6	0.043
GO:0010467	BP	gene expression	11	0.043
GO:0009889	BP	regulation of biosynthetic process	6	0.043
GO:1903506	BP	regulation of nucleic acid-templated transcription	6	0.043
GO:0009059	BP	macromolecule biosynthetic process	11	0.043
GO:2001141	BP	regulation of RNA biosynthetic process	6	0.043
GO:0044271	BP	cellular nitrogen compound biosynthetic process	11	0.043
GO:0051252	BP	regulation of RNA metabolic process	6	0.043
GO:0006355	BP	regulation of transcription, DNA-templated	6	0.043
GO:0010556	BP	regulation of macromolecule biosynthetic process	6	0.043
GO:0051171	BP	regulation of nitrogen compound metabolic process	6	0.044
GO:0080090	BP	regulation of primary metabolic process	6	0.048
GO:0031323	BP	regulation of cellular metabolic process	6	0.048
GO:0010468	BP	regulation of gene expression	6	0.048
GO:0003677	MF	DNA binding	12	0.024

## Sheet: Table S6
Table S5. Significant GO categories for NIL220-25 specifically expressed DEGs
GO ID	Type	Term	Number of Genes	FDR
GO categories for the up-regulated DEGs of dry seed embryo
GO:0030414	MF	peptidase inhibitor activity	6	6.9e-06
GO:0061134	MF	peptidase regulator activity	6	6.9e-06
GO:0004866	MF	endopeptidase inhibitor activity	6	6.9e-06
GO:0061135	MF	endopeptidase regulator activity	6	6.9e-06
GO:0004857	MF	enzyme inhibitor activity	6	0.00037
GO:0098772	MF	molecular function regulator	7	0.0022
GO:0043167	MF	ion binding	24	0.0022
GO:0043169	MF	cation binding	22	0.0048
GO:0046872	MF	metal ion binding	22	0.0048
GO:0030234	MF	enzyme regulator activity	6	0.0052
GO:0005509	MF	calcium ion binding	5	0.031
GO categories for the down-regulated DEGs of dry seed embryo
GO:0045735	MF	nutrient reservoir activity	10	4.4e-16
GO categories for the up-regulated DEGs of seedling germinated at 10℃ for 15 days
GO:0005886	CC	plasma membrane	6	0.00074
GO:0071944	CC	cell periphery	6	0.005
GO:0005576	CC	extracellular region	5	0.0096
GO:0020037	MF	heme binding	5	0.038
GO:0046906	MF	tetrapyrrole binding	5	0.038
GO:0046983	MF	protein dimerization activity	5	0.039
GO categories for the down-regulated DEGs of seedling germinated at 10℃ for 15 days
GO:0016491	MF	oxidoreductase activity	11	0.0025
GO categories for the up-regulated DEGs of seedling germinated at 25℃ for 3 days
GO:0016838	MF	carbon-oxygen lyase activity, acting on phosphates	6	4e-07
GO:0010333	MF	terpene synthase activity	6	4e-07
GO:0000287	MF	magnesium ion binding	6	0.0001
GO:0016835	MF	carbon-oxygen lyase activity	6	0.0001
GO:0016705	MF	oxidoreductase activity, acting on paired donors, with incorporation or reduction of molecular oxygen	8	0.00043
GO:0005506	MF	iron ion binding	8	0.00043
GO:0020037	MF	heme binding	9	0.00043
GO:0004497	MF	monooxygenase activity	7	0.00049
GO:0046906	MF	tetrapyrrole binding	9	0.00055
GO:0043167	MF	ion binding	20	0.0069
GO:0016829	MF	lyase activity	6	0.011
GO:0016491	MF	oxidoreductase activity	13	0.016
GO:0043169	MF	cation binding	18	0.017
GO:0046872	MF	metal ion binding	18	0.017
GO:0003824	MF	catalytic activity	51	0.017
GO categories for the down-regulated DEGs of seedling germinated at 25℃ for 3 days
GO:1901700	BP	response to oxygen-containing compound	6	0.00045
GO:0009628	BP	response to abiotic stimulus	5	0.013
GO:0042221	BP	response to chemical	6	0.014
GO:0044765	BP	single-organism transport	5	0.017
GO:1902578	BP	single-organism localization	5	0.017
GO:0006950	BP	response to stress	8	0.047

## Sheet: Table S7
Table S7. The annotation of the 27 common tolerant specific DEGs in MaizeGDB database.
Gene	Position	Gene annotation according to Arabidopsis ortholog in maizeGDB (www.maizegdb.org)	Gene annotation according to rice ortholog in maizeGDB (www.maizegdb.org)	Gene annotation in Table 2	Gene name (maizeGDB)
Zm00001d012591	Chr8:176955466-176958213	Arabidopsis best hit: AT1G60420.1 DC1 domain-containing protein	Rice best hit: LOC_Os01g58194.1 protein disulfide isomerase putative expressed	protein disulfide isomerase
Zm00001d029091	Chr1:57485976-57493258	Arabidopsis best hit: AT4G02280.1 (ATSUS3, SUS3) sucrose synthase 3	Rice best hit: LOC_Os03g22120.1 sucrose synthase putative expressed	sucrose synthase 2	sus2 - sucrose synthase2
Zm00001d031209	Chr1:182293107-182294953	Arabidopsis best hit: AT5G05880.1 UDP-Glycosyltransferase superfamily protein	Rice best hit: LOC_Os11g25454.1 cytokinin-N-glucosyltransferase 1 putative expressed	bx9 - benzoxazinone synthesis9	bx9 - benzoxazinone synthesis9
Zm00001d031292	Chr1:185477807-185478616	Arabidopsis best hit: AT4G26490.1 Late embryogenesis abundant (LEA) hydroxyproline-rich glycoprotein family	Rice best hit: LOC_Os08g38580.1 harpin-induced protein 1 domain containing protein expressed	harpin-induced protein
Zm00001d042493	Chr3:169439385-169441492		Rice best hit: LOC_Os01g67390.1 POEI32 - Pollen Ole e I allergen and extensin family protein precursor expressed	extensin
Zm00001d037680	Chr6:133844417-133848578	Arabidopsis best hit: AT4G29260.1 HAD superfamily subfamily IIIB acid phosphatase	Rice best hit: LOC_Os07g27580.1 HAD superfamily phosphatase putative expressed	Vegetative storage protein 2	vsp2 - vegetative storage protein2
Zm00001d018029	Chr5:212390087-212391281	Arabidopsis best hit: AT5G15290.1 Uncharacterised protein family (UPF0497)	Rice best hit: LOC_Os06g12500.1 membrane associated DUF588 domain containing protein putative expressed	casparian strip membrane protein 3
Zm00001d008587	Chr8:13681436-13683379	No community annotations	Phytozome Annotations: Phytozome Annotations are not available for this gene model.	Class I glutamine amidotransferase-like superfamily protein
Zm00001d030338	Chr1:123276181-123277143		Rice best hit: LOC_Os10g06680.1 expressed protein	expressed protein
Zm00001d030080	Chr1:104119711-104120879	Arabidopsis best hit: AT3G18410.1 Complex I subunit NDUFS6	Rice best hit: LOC_Os10g42540.1 expressed protein	NADH dehydrogenase [ubiquinone] 1 beta subcomplex subunit 10-A
Zm00001d029794	Chr1:87314979-87316146	Arabidopsis best hit: AT3G12500.1 (ATHCHIB, B-CHI, CHI-B, HCHIB, PR-3, PR3) basic chitinase	Rice best hit: LOC_Os10g39680.1 CHIT14 - Chitinase family protein precursor expressed	Basic endochitinase B	chn24 - chitinase24
Zm00001d044816	Chr9:3595060-3596502	Arabidopsis best hit: AT5G15290.1 Uncharacterised protein family (UPF0497)	Rice best hit: LOC_Os06g12500.1 membrane associated DUF588 domain containing protein putative expressed	casparian strip membrane protein 1	IDP844 -
Zm00001d028721	Chr1:44340623-44341737	Arabidopsis best hit: AT1G07900.1 (LBD1) LOB domain-containing protein 1	Rice best hit: LOC_Os03g17810.1 DUF260 domain containing protein putative expressed	lbd4 - LBD-transcription factor 4	lbd4 - LBD-transcription factor 4
Zm00001d039788	Chr3:14747663-14748751	Arabidopsis best hit: AT1G07730.2 Disease resistance-responsive (dirigent-like protein) family protein	Rice best hit: LOC_Os01g06250.1 dirigent putative expressed	dirigent-like protein
Zm00001d003418	Chr2:43780271-43781507	Arabidopsis best hit: AT5G15290.1 Uncharacterised protein family (UPF0497)	Rice best hit: LOC_Os04g38690.1 membrane associated DUF588 domain containing protein putative expressed	casparian strip membrane protein 4	IDP1439 -
Zm00001d011720	Chr8:159835548-159840848	Arabidopsis best hit: AT2G21860.1 violaxanthin de-epoxidase-related	Rice best hit: LOC_Os01g51860.1 violaxanthin de-epoxidase putative expressed	violaxanthin de-epoxidase3	vde3 - violaxanthin de-epoxidase3
Zm00001d029314	Chr1:65618909-65621774	Arabidopsis best hit: AT3G13620.1 Amino acid permease family protein	Rice best hit: LOC_Os03g25920.1 amino acid permease family protein putative expressed	cationic amino acid transporter
Zm00001d011413	Chr8:149844919-149847262	Arabidopsis best hit: AT4G18170.1 (ATWRKY28, WRKY28) WRKY DNA-binding protein 28	Rice best hit: LOC_Os01g43650.1 WRKY11 expressed	wrky28 - WRKY-transcription factor 28	wrky28 - WRKY-transcription factor 28
Zm00001d005715	Chr2:184452989-184461356	Arabidopsis best hit: AT2G01770.1 (ATVIT1, VIT1) vacuolar iron transporter 1	Rice best hit: LOC_Os09g23300.1 integral membrane protein putative expressed	vacuolar iron transporter 1.2
Zm00001d035725	Chr6:43572975-43574070	Arabidopsis best hit: AT3G19430.1 late embryogenesis abundant protein-related / LEA protein-related	Rice best hit: LOC_Os01g73720.1 RCLEA4 - Root cap and Late embryogenesis related family protein precursor expressed	late embryogenesis abundant protein-related / LEA protein-related
Zm00001d030086	Chr1:104416569-104417982	No community annotations	Phytozome Annotations: Phytozome Annotations are not available for this gene model.	Tetratricopeptide repeat (TPR)-like superfamily protein
Zm00001d030988	Chr1:172180389-172181046	Arabidopsis best hit: AT1G63710.1 (CYP86A7) cytochrome P450 family 86 subfamily A polypeptide 7	Rice best hit: LOC_Os04g47250.1 cytochrome P450 putative expressed	expressed protein
Zm00001d013088	Chr5:4532993-4533650	No community annotations	Phytozome Annotations: Phytozome Annotations are not available for this gene model.	Cytochrome P450
Zm00001d030627	Chr1:149688164-149696743	Arabidopsis best hit: AT5G49510.1 (PFD3) prefoldin 3	Rice best hit: LOC_Os12g37590.1 prefoldin putative expressed	prefoldin subunit 3
Zm00001d030981	Chr1:171564539-171568092	Arabidopsis best hit: AT3G47570.1 Leucine-rich repeat protein kinase family protein	Rice best hit: LOC_Os02g13780.1 receptor-like protein kinase 2 precursor putative expressed	probable LRR receptor-like serine/threonine-protein kinase
Zm00001d030464	Chr1:134521008-134522680	Arabidopsis best hit: AT4G36670.1 Major facilitator superfamily protein	Rice best hit: LOC_Os10g21590.1 transporter family protein putative expressed	carbohydrate transporter/ sugar porter
Zm00001d030232	Chr1:114928784-114930818	Arabidopsis best hit: AT2G22760.1 basic helix-loop-helix (bHLH) DNA-binding superfamily protein	Rice best hit: LOC_Os10g01530.1 helix-loop-helix DNA-binding domain containing protein expressed	bhlh111 - bHLH-transcription factor 111	bhlh111 - bHLH-transcription factor 111

## Sheet: Table S8
Table S8. Primers used in this work.
Primer	Gene	Forward(5'-3')	Reverse(5'-3')
P1	Zm00001d012591	CGGATGACCAGCGCAAGTA	GCAGCCCGGCCTTTTCATTA
P2	Zm00001d029091	TTGCTGGAAGTGGGCATCTG	GCTTCGACCAGCCCTGTTAT
P3	Zm00001d042493	TCCACCGTCTGTCTCCGTAT	TTCACCATGGCTCCTTGCAG
P4	Zm00001d037680	CACGGCTTCGGCACTAAGCTA	AGACGAGCTTCTTGAACAGCC
P5	Zm00001d018029	GATCTCCCGACCCTTACGTTC	ACCAGCCTACTGTACTTCGC
P6	Zm00001d008587	TTAATCTCGCTAGAGGGCCG	GTGGTACTCACCGACGAAGT
P7	Zm00001d030338	CGAGCGCGTAACTAAGCAAC	CGTCGTGGTGTCGATGATCT
P8	Zm00001d030080	CATCGAGGGGATCAACCACC	TAGCTGATACCTCCCCCTCC
P9	Zm00001d029794	CAATTGACAGGGCAGGCCAA	GCCGTCATCCAGAACCAGAT
P10	Zm00001d044816	GGGGTGTCAGCAAAGGAGTG	CCACGACGAAGAACGTGAGAG
P11	Zm00001d028721	TGTCCTGCAGGTGATGGTGG	GGCAAATCCTGGAGGAGCTTGAT
P12	Zm00001d039788	ACTCCAGTTCACCGTGTTCC	CATCAACCTCAGTTGCACGC
P13	Zm00001d003418	ACCTCCCGTCCTTCACCTTCT	GATCAGACGGCTGTAGTGAGCC
P14	Zm00001d011720	CATCGGTACCTGTCGAAGCA	CGGATTGCAGGGTCTGTAGG
P15	Zm00001d029314	GAACTATCACGACGCAGGCA	GGGACAGTTCTGATGAGCGT
P16	Zm00001d011413	GACGGGGAGAATTCCACCAA	GCACCGGTAGTAGCTCCTTG
P17	Zm00001d005715	CATTTTTCAGCGCCGTCCAG	GAGCGGACTTTTCACCACGA
P18	Zm00001d035725	GCAAGTGATCAACATGGACGG	GTAGAAGTCGCACAAGCAGAAG
P19	Zm00001d030086	AAGTACCTGCACGAGGTGGA	GAGCACGTAGCAGTCATCCG
P20	Zm00001d030988	GCGAGAAAGCATGAGCCAC	GCTCTCCTCTCCCTTTGACAG
P21	Zm00001d013088	TCCTGGTTCTTTTGGCTGGT	TCCTGCGAAGCAAATTCCAT
P22	Zm00001d030627	TCCATCTCCACTTGGTCCCTC	TCTTTGCCTGAAGGTCTCGTTG
P23	Zm00001d030981	CCTCCAGAGTATGGAATGGGA	TGTAGGGTGAAGCCATCGTG
P24	Zm00001d030464	CTCATGGGCTATGACACGGG	GTACCGAAGTTGGGCGAGAG
P25	Zm00001d030232	CATAACGGCGCGGATTGAAG	CCCAGCTGATGATTAGTGCCA
